# Supplementary material for: Comorbidities and Susceptibility to COVID-19: A Generalized Gene Set Data Mining Approach
Source: J Clin Med. 2021 Apr 13;10(8):1666. doi: 10.3390/jcm10081666 (PMC8070572; doi:10.3390/jcm10081666)
Supplement: Supplementary file 1 [file jcm-10-01666-s001.zip]

Archive with 11 entries (11 files):
- Revised Suppl. Files/S1 Data File. 258 Comorbidities MB 03 22 2021.xlsx
- Revised Suppl. Files/S1 Fig COVIDgenet QQ-plots 02-05-2021.pdf
- Revised Suppl. Files/S1 Fig COVIDgenet QQ-plots MB 04 08 21.docx
- Revised Suppl. Files/S2 Data File. Significant genes from 140 of 141 comorbidities.xlsx
- Revised Suppl. Files/S2 Fig a&b COVIDgenet DEG tissues MB 04 08 21.docx
- Revised Suppl. Files/S2 Fig b COVIDgenet 54 tissues 02-05-2021.pdf
- Revised Suppl. Files/S3 Data File. VEP sets COVIDgenet 02 05 2021.xlsx
- Revised Suppl. Files/Table S1 COVIDgenet Comorbidities 04 08 21.docx
- Revised Suppl. Files/Table S2. Total significant genes by chromosome MB JLM  MB 04 08 21.docx
- Revised Suppl. Files/Table S3 COVIDgenet Influenza SARS 04 08 21.docx
- Revised Suppl. Files/Table S4 COVIDgenet Risk of Bias 04 08 21.docx
