# Supplementary material for: Comorbidities and Susceptibility to COVID-19: A Generalized Gene Set Data Mining Approach
Source: J Clin Med. 2021 Apr 13;10(8):1666. doi: 10.3390/jcm10081666 (PMC8070572; doi:10.3390/jcm10081666)
Supplement: Supplementary file 1 [file jcm-10-01666-s001.zip › Revised Suppl. Files/S1 Data File. 258 Comorbidities MB 03 22 2021.xlsx]

## Sheet: Sheet1
Major disease categories
Autoimmune/Endocrine/Metabolic	Cancer	Cardiovascular/Blood	Gastrointestinal/Genitourinary	Neurological/Mental	Skin/Musculoskeletal	Respiratory	Viral/Fungal/Bacterial
Subcategories
Autoimmune		Cardiovascular		Mental health
Hepatitis-autoimmune	Acute lymphoblastic leukemia	Acquired valve disease	Barretts Esophagus	Alcohol use disorder	Antiphospholipid antibody Syndrome	Acute Bronchitis	Athlete's Foot (tinea pedis)
Idiopathic Thrombocytopenic Purpura	Acute myeloid leukemia	Aortic Stenosis	Celiac Disease	Anorexia Nervosa	Arthritis	Adult onset Asthma	Chronic Hepatitis B
Immunocompromised	Adrenocortical carcinoma	Arrhythmias	Crohn's Disease	Anxiety Disorder	Fibromyalgia	Asthma	Chronic Hepatitis C
Sjogrens syndrome	AIDS related lymphoma	Artrial Sepal Defect	Diverticular Disease	Bulimia Nervosa	Gout	Atopic Asthma	DNA Viral Infections
Systemic lupus erythematosus	Anal Cancer	Atherosclerosis	Gastroesophageal Reflux Disease	Clinical Depression	Multiple Sclerosis	Bronchitis	Fungal infection
	Bladder carcinoma	Atrial Fibrillation	Hiatal Hernia	Depression	Osteoarthritis hand	Central sleep apnea	Helicobacter Pylori
Endocrine/Metabolic	Breast Carcinoma	Bicuspid aortic valve disease	Reflux	Drug use disorder	Osteoarthritis hip	Child onset asthma	Hepatitis A
Diabetes Insipidus	Cancer other than Head and Neck	Cardiomyopathy	Stomach and Duodenal Ulcers	Eating Disorders	Osteoarthritis knee	Chronic Bronchitis	Hepatitis B
Diabetes Mellitus	Carcinoid Tumor (Gastrointestinal)	Cardiovascular disease	Ulcerative Colitis	Generalized Anxiety Disorder	Osteoporosis	Chronic Obstructive Pulmonary Disease	Hepatitis C
Type I Diabetes mellitus	Cervical Cancer	Chagas cardiomyopathy		Manic Depression/Bipolar Disorder	Parkinsons disease	Cystic Fibrosis	HIV/AIDS
Obesity	Cholangiocarcinoma	Coarctation of the Aorta	Genitoruinary	Panic Disorder	Rheumatoid Arthritis	Emphysema	Influenza
Hashimotos Thyroiditis	Chronic Lymphocytic Leukemia	Congenital Heart Defects	Alcoholic liver cirrhosis	Persistent Depressive Disorder	Spinal cord injury	Hemolytic Anemia	Lyme Disease
Hyperthyroidism	Chronic Myelogenous Leukemia	Congenital heart malformation	Benign Prostatic Hyperplasia (BPH)	Postpartum Depression	Temporomandiublar Disorder	Interstitial Lung Disease	Mycosis
Hypothyroidism	CNS Non-Hodgkin Lymphoma	Congenital left sided heart lesions	Biliary liver cirrhosis	Schizophrenia	Atopic Dermatitis (Eczema)	Obstructive Sleep apnea	RNA Viral Infections
	Colorectal Cancer	Congenital valve disease	Chronic liver disease/Cirrhosis	Social Anxiety	Contact Dermatitis	Pneumonia	SARS
	Cutaneous Melanoma	Continuous Murmur	Chronic Renal Disease	Specific Phobias	Dermatitis	Pulmonary Embolism	MERS
	Diffuse Large B-Cell Lymphoma	Diastolic Murmur	Crescentic glomerulonephritis	Substance abuse/ chemical dependency	Dyshidrotic Eczema	Pulmonary Emphysema	SARS-CoV-2
	Diffuse scleroderma	Dilated Cardiomyopathy	Exocrine pancreatic insufficiency		Erythema Multiforme	Sleep apnea	Sexually Transmitted Disease-non HIV
	Endometrial Cancer	Ebstein Anomally	Focal and Segmental glomerulosclerosis	Neurologic	Limited scleroderma		Shingles
	Ewing Sarcoma	Heart Failure	Gallstones	Epilepsy and Seizures	Psoriasis		Tinea
	Fallopian Tube Cancer	Heart Murmurs	Glomerulonephritis	Hyperparathyroidism	Rosacea		Yeast Infection
	Follicular lymphoma	Heart Valve Disease	IgA glomerulonephritis	Hypoparathyroidism	Sarcoidosis
	Gallbladder Neoplasm	High Blood Pressure/Hypertension	Interstitial Cystitis	Neurologic/Neurodevelopment	Seborrheic Dermatitis
	Gastric carcinoma	Hypertropic Cardiomyopathy	Kidney Stones		Sinusitis
	Head and Neck Cancer	Idiopathic dilated cardiomyopathy	membranoproliferative Glomerulonephritis		Stasis dermatitis
	Hairy Cell Leukemia	Ischemic cardiomyopathy	Membranous glomerulonephritis
	Hepatocellular Carcinoma	Long-Term persistent atrial fibrillation	Minimal Change Disease
	Hodgkins lymphoma	Mitral Valve Prolapse	Pancreatic Disease
	Kaposi Sarcoma	Mucocutaneous lymph node syndrome	Pancreatitis
	Lung Carcinoma	Paroxysmal Atrial Fibrillation	Pauci-Immune Glomerulonephritis
	Lymphoma	Patent Ductus Arteriosus	Prostate Disease
	Male Breast Carcinoma	Patent Foramen Ovale	Pseudocysts
	Malignant fibrous histiocytoma	Peripatrum Cardiomyopathy	Prostatitis
	Malignant pleural mesothelioma	Permanent atrial Fibrillation	Renal Disease
	Melanoma	Persistent Atrial Fibrillation	Stress urinary incontinence
	Merkel Cell Carcinoma	Rheumatic Heart Disease	Urgency urinary incontinence
	Mesothelioma	Stroke	Urinary Incontinence
	Metastatic colorectal cancer	Systolic murmur	Urinary Tract Infection
	Metastatic prostate cancer	Takotsubo cardiomyopathy
	Midline Tract Carcinoma	Tetralogy of Fallot
	Myelodysplastic syndrome	Truncus Arteriosus
	Myeloproliferative Neoplasms
	Non-Small Cell Lung Cancer	Blood
	Osteosarcoma	Ventricular Sepal Defect
	Ovarian Cancer	Anemia of chronic inflammation
	Pancreatic Carcinoma	Anemias
	Pancreatic neuroendocrine tumor	Antithrombin deficiency
	Pleuropulmonary blastoma	Aplastic Anemia
	Primary CNS Lymphoma	Bleeding/Clotting disorders
	Prostate carcinoma	Disseminated intravascular coagulation
	Rectum Cancer	Factor II Deficiency
	Renal Cell Cancer	Factor V deficiency
	Scleroderma	Factor V Leiden
	Small cell lung cancer	Factor VII deficiency
	Systemic scleroderma	Factor VII deficiency
	Tracheobronchial Tumor	Factor X deficiency
	Urethral cancer	Factor XII deficiency
	Uterine Sarcoma	Hemophilia A
	Vaginal Cancer	Hemophilia B
	Vulvar cancer	Iron-deficiency Anemia
		Megaloblastic Anemia
		Pernicious Anemia
		Platelet dysfunction
		Protein C or S deficiency
		Sickle Cell Anemia
		Thalassemia
		von Willebrand's disease
Autoimmune PMIDs: 32394344; 32347975; 33316211; 32860699; 32796217; 32829525; 32319118; 32417309; 33264669; 32654078	Cancer PMIDs: 33391502; 33049215; 32539942; 3326466; 33501974; 32581323; 32066541; 32573776; 32404975; 33163160	Cardiovascular PMIDs: 32304772; 32640463; 32335169; 32173574; 32219356; 32584797; 32217650; 32674114; 32408793; 32855527; 32750009; 32765952; 33150129; 33163160; 33264669; 32601020; 32690910	Genitourinary PMIDs: 3326466; 33163160; 32320003; 32298251; 32329975; 32329797; 32379729; 32416116; 32329563; 32446714; 32278005; 32402090; 32911500; 32950749; 32868652; 33163160; 33264669	Mental Health PMIDs: 33093946; 33553234;	Skin/Musculoskeletal PMIDs: 32472461; 32478971; 32978860; 32589189; 32827969; 33098468; 32393767; 32753638; 32524611; 32223003; 32654078	Respiratory PMIDs: 3326466; 32173574; 32421537; 32240123; 32379729; 32417445; 32405091; 32407719; 32031570; 33163160; 33264669	Viral/Fungal/Bacterial PMIDs: 327888073; 32599783; 32473657; 32409522; 32492753; 32770825; 32473235
Endocrine/Metabolic PMIDs: 32211816; 32356945; 32298251; 32369736; 32389027; 32409498; 32222956; 32798472; 32271368; 32423368; 32271993; 32352637; 32422233; 32444366; 32783686; 32945846; 32665373; 32298251; 32788355; 32712623; 32454138; 32660813; 33163160; 33264669; 32279224; 32512611		Blood PMIDs: 32369606; 32420608; 32267016; 32314798; 32639228; 32311145; 32484906; 32590422; 32857878; 32829962	Gastrointestinal PMIDs: 32706091; 32801048; 32893177; 32215548; 32396239	Neurologic PMIDs: 32392288; 32405091; 32584797; 32356945; 33163160
