# Supplementary material for: Comorbidities and Susceptibility to COVID-19: A Generalized Gene Set Data Mining Approach
Source: J Clin Med. 2021 Apr 13;10(8):1666. doi: 10.3390/jcm10081666 (PMC8070572; doi:10.3390/jcm10081666)
Supplement: Supplementary file 1 [file jcm-10-01666-s001.zip › Revised Suppl. Files/S2 Data File. Significant genes from 140 of 141 comorbidities.xlsx]

## Sheet: Sheet1
GENE	CHR	START	STOP	NSNPS	NPARAM	N	ZSTAT	P_MULTI	P_SNPWISE_MEAN	P_SNPWISE_TOP1
6091	3	78646388	79819559	24	6	393	6.3277	1.2444e-10	1.2077e-10	2e-07
114781	6	38136227	38610702	23	10	393	8.7238	1.3446e-18	1.3182e-22	1.394e-08
55714	4	183062612	183724177	21	10	393	9.4858	1.2032e-21	6.2334e-26	1.672e-12
63971	6	17759414	17990364	18	6	393	5.3684	3.9712e-08	1.7955e-09	5.5333e-05
55785	12	95470525	95613740	18	7	393	8.1507	1.8091e-16	7.8703e-20	2e-10
23105	5	132532152	132950723	17	7	519519	9.6038	3.8539e-22	3.6299e-21	2.93e-17
221692	6	12714388	13290476	17	5	393	5.7553	4.3255e-09	5.0005e-10	4.7909e-05
80790	16	81476275	81745367	17	9	393	7.0616	8.2318e-13	5.0713e-16	1.247e-06
1620	9	121928907	122134239	15	4	393	5.8893	1.9387e-09	3.1878e-11	3e-06
84898	10	20102618	20575199	15	4	393	6.1542	3.7725e-10	5.4831e-12	1.7323e-07
127833	1	202559724	202682051	14	4	393	6.6985	1.0531e-11	4.815e-12	1.26e-08
729085	3	43018259	43099207	14	7	393	7.587	1.6365e-14	1.2768e-16	2.8e-08
5314	6	51480145	51954923	14	3	393	6.2616	1.9052e-10	4.18e-11	2.5967e-08
3098	10	71027240	71161638	14	6	393	7.5554	2.0873e-14	3.8721e-15	2.1268e-10
1075	11	88026760	88073441	14	4	393	7.0656	7.9966e-13	1.4592e-13	1.26e-09
84133	22	29277255	29453476	14	5	393	5.4622	2.3511e-08	4.2624e-10	5.5999e-05
78989	2	3639922	3692234	13	6	871	6.1486	3.9095e-10	2.3592e-12	2.1816e-06
151790	3	167196289	167374247	13	4	393	5.5052	1.8436e-08	1.5963e-09	1.04e-05
5361	3	126704937	126756235	13	6	393	6.1634	3.5594e-10	7.1872e-12	9.1e-06
57451	5	166403583	167691162	13	5	393	6.2019	2.789e-10	2.3139e-11	8.3506e-07
23105	5	132532152	132950723	13	7	264814	14.293	1.2043e-46	2.0877e-33	1e-49
80129	6	151812675	151942328	13	8	393	6.4551	5.4063e-11	1.2437e-13	2.6e-05
5218	7	90223181	90839905	13	5	393	6.7599	6.9041e-12	1.4425e-13	6.5e-08
152503	4	152041433	152249297	12	5	393	6.353	1.0555e-10	6.0667e-12	4.8e-07
9315	5	111065000	111315128	12	8	406018	10.875	7.5435e-28	2.4761e-28	9.6556e-19
9972	6	17615266	17709565	12	4	393	5.8781	2.0746e-09	3.0445e-11	2.0081e-06
5789	9	8314246	10615223	12	6	393	6.6031	2.0128e-11	3.1385e-12	2.1185e-08
445815	9	112540077	112934792	12	5	393	6.8669	3.2809e-12	7.2997e-14	4.08e-08
85320	16	48200782	48283979	12	3	393	5.1285	1.4601e-07	3.0621e-08	1.9662e-05
5493	16	4932508	4989636	12	6	19136	6.2751	1.7475e-10	1.0043e-13	3.6e-06
23236	20	8110412	8865547	12	5	393	5.6626	7.4538e-09	2.0802e-11	2.4e-05
388650	1	93298286	93429579	11	3	393	6.0817	5.9439e-10	1.3434e-10	2.2e-07
285195	3	142984063	143569873	11	7	393	7.1162	5.5465e-13	3.7725e-15	7.7e-08
11112	7	27565059	27705120	11	4	393	5.1609	1.2291e-07	8.4436e-09	4.3999e-05
1793	10	128766465	129250780	11	2	868	4.3453	6.955e-06	1.0821e-05	8.4143e-06
118788	10	98353069	98482779	11	5	393	6.0317	8.112e-10	1.1491e-12	1.1e-05
84893	10	5929035	5979558	11	7	393	8.8136	6.0574e-19	5.6966e-24	4e-10
8499	12	81652045	82155609	11	5	393	7.8554	1.9927e-15	2.1413e-16	3e-11
6925	18	52889562	53305752	11	4	593540	8.6131	3.5547e-18	6.3463e-13	1.9029e-21
5126	20	17204252	17465223	11	6	393	5.8522	2.4255e-09	2.0254e-12	8.7996e-05
57599	3	39090977	39138155	10	6	393	6.3134	1.3647e-10	1.7712e-13	1e-05
10891	4	23793644	24476894	10	7	393	9.6985	1.5301e-22	2.968e-27	2.9998e-12
55691	10	13685706	14375366	10	5	393	5.9479	1.3581e-09	7.6879e-12	2e-05
50863	11	131237871	132206716	10	4	393	8.818	5.8258e-19	1.6186e-19	1.9984e-13
586	12	24962958	25104893	10	4	393	5.8539	2.4012e-09	6.1751e-11	2e-05
123624	15	86620637	87572283	10	3	393	5.0363	2.3736e-07	6.9588e-09	2.4231e-05
146713	17	77085427	77514730	10	4	393	7.0095	1.196e-12	1.1589e-12	9e-09
55733	1	210499096	210849638	9	5	393	5.828	2.8041e-09	1.091e-11	1.8e-05
113451	1	33544211	33586132	9	4	393	5.9077	1.7342e-09	1.2031e-11	2.7e-06
7813	1	92974253	93260461	9	4	393	6.5322	3.2396e-11	1.1307e-13	1.6552e-07
9448	2	102311665	102511152	9	5	221515	10.29	3.896e-25	1.6334e-20	8.5829e-25
285423	4	150351097	150739480	9	3	393	5.6602	7.5584e-09	4.2641e-10	1.6503e-06
386617	4	44175920	44453324	9	5	393	5.8723	2.149e-09	1.9367e-11	1.8e-05
30820	5	169777991	170163636	9	5	393	6.7497	7.4081e-12	9.8406e-14	2.2972e-07
157680	8	100022799	100890447	9	5	393	6.9212	2.239e-12	1.1763e-14	3.6e-08
5125	9	78503060	78977255	9	3	393	4.9018	4.747e-07	3.7712e-08	3.5607e-05
79670	9	88902648	88971902	9	3	393	5.1088	1.621e-07	1.2277e-08	1.4498e-05
57698	10	118642888	118888597	9	3	393	5.5787	1.2116e-08	2.5278e-09	7.6229e-07
26960	13	35513924	36246874	9	4	393	5.4964	1.9381e-08	1.6093e-09	9e-06
440193	14	91737667	91886688	9	3	393	6.296	1.5272e-10	8.2507e-11	1e-08
366	15	58427874	58478110	9	3	393	5.0432	2.2887e-07	3.187e-08	1.2043e-05
23274	16	11035845	11276046	9	5	247899	8.3288	4.0817e-17	2.7495e-15	1.9984e-15
4771	22	29997045	30094589	9	5	393	6.6896	1.1189e-11	7.2233e-13	2.2306e-08
22874	1	204187979	204331557	8	3	393	5.0762	1.9253e-07	7.1024e-08	8e-06
6000	1	240938817	241523005	8	3	393	6.3144	1.3562e-10	2.8812e-12	8e-08
257194	1	71868625	72751033	8	3	460874	12.611	9.1655e-37	1.0126e-15	1e-50
2272	3	59735036	61239633	8	5	393	6.1647	3.5319e-10	2.0178e-12	1.0036e-05
51194	5	61697022	61924416	8	4	393	5.2409	7.9881e-08	5.0728e-09	2.2341e-05
9315	5	111065000	111315128	8	6	417151	11.601	2.0398e-31	5.0268e-38	1.7764e-15
4233	7	116309906	116438440	8	5	393	8.4551	1.3944e-17	6.8613e-21	1e-11
64478	8	2792875	4854828	8	5	393	6.279	1.704e-10	3.0518e-13	8e-06
90459	8	8857814	8890849	8	5	198122	7.7279	5.4659e-15	4.6002e-14	2.3981e-13
9615	9	74727011	74867140	8	3	393	5.094	1.7529e-07	3.6932e-08	3.1368e-05
55664	9	4677066	4706594	8	3	393	6.7735	6.284e-12	3.0787e-13	4e-09
80114	10	60270274	60591194	8	2	27305	6.1115	4.9345e-10	2.8346e-09	5.6e-10
89797	11	19369771	20143147	8	3	393	5.6593	7.5978e-09	3.9711e-09	7.4531e-07
4322	11	102813721	102828963	8	4	393	7.3327	1.1282e-13	4.9866e-12	3.9968e-14
646658	14	74872596	74895305	8	3	393	6.3106	1.3898e-10	4.5807e-12	1.5885e-08
5926	14	58762603	58840713	8	4	393	6.777	6.1369e-12	8.8172e-14	1.6e-08
91133	18	5954705	6417410	8	4	393	5.6491	8.0659e-09	1.9297e-10	1.11e-05
147372	18	57098171	57367360	8	4	393	6.5097	3.7644e-11	3.9955e-12	4.8e-08
253559	3	85005633	86123579	7	4	393	5.4929	1.977e-08	1.8835e-10	2.0595e-05
10144	4	89647105	90035049	7	5	144417	14.854	3.2824e-50	5.7577e-41	1e-48
9315	5	111065000	111315128	7	6	393480	14.65	6.7121e-49	2.1647e-36	1e-50
22881	6	90140397	90343553	7	2	980046	12.018	1.4303e-33	2.158e-16	2e-46
1780	7	95399318	95739634	7	4	393	5.9555	1.2966e-09	8.6e-12	1.1117e-06
4897	7	107788071	108099341	7	4	18935	7.7951	3.2183e-15	3.9635e-13	1.5543e-15
64478	8	2792875	4854828	7	6	135029	7.2325	2.3705e-13	1.6424e-14	2.8e-09
219348	10	81889758	81904784	7	4	393	5.5536	1.3994e-08	1.88e-10	2.0074e-05
22876	10	121483059	121588663	7	3	42882	9.0599	6.526e-20	1.5207e-15	3.9041e-21
56899	12	99128569	100381012	7	4	393	5.6268	9.1777e-09	4.8038e-10	2.3742e-05
5890	14	68283996	69149889	7	5	41679	10.145	1.7369e-24	7.9741e-20	9.0737e-25
83752	16	48275711	48387888	7	3	393	4.7752	8.9767e-07	6.8513e-07	4e-06
4629	16	15796992	15953387	7	3	393	5.1108	1.6038e-07	6.4538e-08	6.6597e-06
9764	16	85058874	85127836	7	5	393	6.3984	7.8496e-11	4.2027e-13	2.8e-06
3566	16	27322661	27376099	7	4	354820	8.2239	9.8466e-17	1.9252e-17	7.0022e-13
9491	20	1091372	1149017	7	4	393	6.4188	6.866e-11	4.2299e-13	7e-08
7109	21	45429706	45526433	7	3	393	6.2792	1.7017e-10	3.1669e-12	2.1e-07
8563	22	29904156	29952249	7	4	393	6.929	2.119e-12	3.7344e-14	4.213e-08
84320	1	180257352	180474522	6	4	393	6.3645	9.7976e-11	7.2751e-13	6e-07
348738	2	10279009	10351856	6	4	393	5.9567	1.2867e-09	5.7589e-12	4.8e-06
9448	2	102311665	102511152	6	2	15528	7.3711	8.4641e-14	1.0303e-10	1.3323e-15
285220	3	96530925	97467786	6	4	393	5.9049	1.7648e-09	2.0409e-11	6e-06
64084	3	139651527	140286919	6	3	393	6.94	1.9606e-12	2.4276e-12	1e-10
56999	3	64501330	64676176	6	3	393	8.674	2.0865e-18	2.2792e-20	3e-15
5910	4	99180027	99365012	6	4	393	5.4842	2.0764e-08	5.4726e-11	5.3999e-05
56606	4	9827848	10044372	6	3	24277	10.228	7.4369e-25	3.7316e-20	6e-27
64901	5	170286380	170727454	6	3	393	5.4275	2.8576e-08	1.4865e-09	1.8e-05
23037	5	31636845	32111038	6	4	393	6.1405	4.1129e-10	1.0294e-12	3e-06
2890	5	152867584	153193429	6	3	167071	6.4266	6.5227e-11	1.8591e-10	2e-10
266553	6	9697863	10214341	6	3	393	5.5136	1.7578e-08	3.3815e-10	4.2e-06
51390	6	143379479	143661441	6	4	393	5.7506	4.4464e-09	3.1928e-11	1.6109e-05
91584	7	131808091	132335947	6	3	393	4.9412	3.8819e-07	1.7154e-08	2.2377e-05
9844	7	36892511	37491395	6	3	393	6.5871	2.243e-11	3.9022e-13	2.4e-08
8379	7	1855428	2275083	6	3	161965	6.8346	4.111e-12	2.3849e-10	6.0019e-13
8379	7	1855428	2275083	6	2	37209	7.2241	2.5225e-13	7.1527e-10	3.9968e-15
8379	7	1855428	2275083	6	3	372110	9.384	3.1754e-21	2.1973e-13	2e-26
23382	7	128862355	129070052	6	3	20439	9.5605	5.8594e-22	3.3768e-16	1.3441e-25
4915	9	87280917	87641985	6	3	393	4.9927	2.9768e-07	1.2656e-08	4.1999e-05
9414	9	71712375	71870124	6	3	393	5.0963	1.7322e-07	2.8712e-08	1.8e-05
10439	9	137964589	138013030	6	2	393	7.1923	3.1863e-13	6.9164e-12	3.5998e-12
90865	9	6212649	6257983	6	4	328082	14.92	1.2125e-50	2.2845e-40	1e-50
6934	10	114707478	114927437	6	3	393	5.3145	5.348e-08	1.2253e-09	2.5137e-05
10718	10	83632570	84746935	6	3	393	5.3218	5.1371e-08	6.8744e-10	3.4571e-05
311	10	81914880	81967933	6	3	393	5.4689	2.2645e-08	1.5556e-09	6e-06
57678	10	113907971	113977653	6	4	393	6.1965	2.8862e-10	9.9244e-13	1.2e-06
1813	11	113280317	113348913	6	4	393	6.7762	6.167e-12	2.4634e-14	1.2e-08
83700	11	133936320	134021652	6	3	179114	7.4329	5.3112e-14	3.4827e-12	2.9976e-13
55331	11	76569417	76734850	6	4	312225	14.944	8.4657e-51	4.3737e-41	1e-50
23085	12	1097904	1605099	6	3	393	5.8736	2.1326e-09	9.4678e-11	6e-07
101928499	15	53092363	53099639	6	3	393	5.2733	6.6989e-08	3.8658e-09	4.1471e-05
54715	16	5286969	7763342	6	5	172270	7.3645	8.8901e-14	7.061e-15	3.6e-10
79068	16	53735375	54148379	6	2	73927	11.886	6.9581e-33	1.2561e-14	1e-50
148418	1	84761549	84816481	5	3	393	5.1529	1.2826e-07	3.0679e-09	1e-05
54897	1	10696661	10859233	5	3	393	5.2538	7.4478e-08	1.1179e-09	3.3091e-05
148867	1	101359132	101552821	5	3	393	5.9778	1.1306e-09	2.9147e-11	2.1484e-07
473	1	8412464	8880199	5	2	320779	6.1389	4.156e-10	1.2301e-09	4e-10
163786	1	100549100	100601018	5	3	393	6.9153	2.3342e-12	1.8201e-12	2.5e-09
257194	1	71868625	72751033	5	3	89497	7.9688	8.0084e-16	3.6522e-13	2e-17
1806	1	97543299	98389115	5	3	157055	8.5098	8.7119e-18	1.4906e-17	1.1102e-15
23254	1	14217146	15444544	5	4	7999	8.9784	1.374e-19	8.1401e-15	3e-22
3899	2	100162326	100761537	5	3	393	5.2979	5.8558e-08	6.1421e-09	1.0514e-06
822	2	85621871	85643697	5	3	393	5.4436	2.6111e-08	2.3793e-10	3.9999e-05
57628	2	115197399	116603328	5	3	393	6.0082	9.3811e-10	5.1869e-12	3e-06
9448	2	102311665	102511152	5	3	391883	10.546	2.6611e-26	1.3078e-21	1.4791e-27
6092	3	75953345	77699115	5	3	275578	6.1748	3.3127e-10	1.8451e-11	1e-07
5468	3	12326849	12475855	5	2	393	6.8281	4.3029e-12	4.0416e-12	5e-11
5910	4	99180027	99365012	5	3	221098	10.791	1.8924e-27	1.1428e-18	3e-30
4437	5	79947967	80172634	5	3	393	5.2758	6.6078e-08	5.6626e-10	3.1225e-05
4208	5	88014058	88202422	5	2	393	6.0679	6.4803e-10	1.5493e-10	1e-08
23105	5	132532152	132950723	5	3	53852	7.7674	4.0057e-15	2.4843e-13	1.1102e-15
23105	5	132532152	132950723	5	3	53852	12.544	2.1362e-36	1.6992e-19	5e-50
3118	6	32706656	32714664	5	2	2370	7.5291	2.5547e-14	6.3021e-10	1.1102e-15
55604	6	25277156	25620758	5	3	184096	8.025	5.0752e-16	4.3182e-14	1e-15
9590	6	151558634	151679694	5	3	45958	9.2403	1.2291e-20	3.6484e-20	1.2112e-19
3117	6	32602669	32612152	5	3	415114	10.065	3.9438e-24	2.3629e-23	3.0981e-22
23608	7	140152840	140181869	5	3	393	5.1266	1.4753e-07	3.0857e-08	3e-06
83943	7	110303106	111205088	5	4	199686	6.6376	1.5945e-11	5.6545e-13	2.5e-08
23382	7	128862355	129070052	5	3	36278	8.7435	1.1297e-18	4.1878e-19	2.0332e-16
25788	8	95384188	95489843	5	1	1043	4.5011	3.3798e-06	1.1396e-05	1.0033e-06
23643	8	74901064	74941314	5	3	393	4.747	1.0321e-06	8.0475e-08	2.974e-05
23287	9	88161454	88359444	5	3	393	5.966	1.2159e-09	3.109e-11	2.894e-07
64420	9	114803061	114940077	5	3	52726	8.9758	1.4071e-19	8.1907e-21	1.1102e-15
90865	9	6212649	6257983	5	3	272044	9.4597	1.5441e-21	6.7128e-15	6e-26
57118	10	12389083	12871735	5	3	393	5.3555	4.2671e-08	6.0829e-09	1.5e-06
83641	10	14560556	14819396	5	4	393	6.9001	2.5978e-12	5.392e-15	1.5e-07
105	10	1223253	1782170	5	3	393	7.5932	1.56e-14	9.9509e-15	1e-11
3778	10	78629359	79400077	5	3	34835	8.7355	1.2134e-18	1.4215e-12	2e-22
79892	10	121588916	121635640	5	3	33578	11.245	1.2239e-29	2.4125e-18	7e-37
53942	11	98889206	100229616	5	3	202417	6.3209	1.2998e-10	2.7986e-11	1e-08
55331	11	76569417	76734850	5	4	355900	9.1023	4.4237e-20	2.3287e-21	2e-14
775	12	2077452	2807115	5	3	366028	8.2828	6.0167e-17	1.3798e-15	1.1102e-15
3492	14	106032614	107290551	5	2	2855	5.5768	1.2251e-08	2.0983e-08	2e-08
51199	14	51186481	51300339	5	3	19136	5.7153	5.4751e-09	9.4473e-11	2.0047e-06
9472	14	32795979	33302268	5	3	304149	6.6636	1.3356e-11	2.5517e-12	2.5e-09
28232	15	92394438	92715665	5	3	393	5.4933	1.9721e-08	1.4961e-10	3.5e-05
54715	16	5286969	7763342	5	3	360518	6.7309	8.4312e-12	5.7985e-13	5e-09
23274	16	11035845	11276046	5	4	417151	10.129	2.0525e-24	3.804e-23	6.6518e-22
3728	17	39910859	39945464	5	3	151427	6.865	3.3246e-12	2.711e-12	9e-11
25914	18	67671040	67875462	5	1	1408	4.3196	7.8166e-06	9.6725e-06	1e-05
5205	18	55313658	55472827	5	3	364780	6.9817	1.4579e-12	3.4696e-13	5e-10
5205	18	55313658	55472827	5	3	216330	7.3889	7.4007e-14	2.7751e-11	1e-12
11122	20	40701392	41821057	5	3	393	6.0287	8.2643e-10	1.0746e-11	1e-06
23598	22	31721790	31744749	5	3	393	5.4688	2.2661e-08	4.3929e-10	3.3751e-05
1831	X	106956451	107023059	5	3	7436	9.4447	1.7819e-21	2.9526e-18	2e-22
84443	X	106767319	106848474	5	3	7999	9.7756	7.1685e-23	1.2028e-18	1e-24
1600	1	57460453	58718711	4	2	393	4.5106	3.2329e-06	2.0291e-06	8e-06
919	1	167399877	167490347	4	2	358365	5.8057	3.2055e-09	1.7043e-07	8e-11
473	1	8412464	8880199	4	2	546023	6.0298	8.2089e-10	1.696e-08	1e-10
256435	1	76537889	77100311	4	3	393	6.2721	1.7813e-10	1.1344e-11	3.1408e-08
100287898	1	2572807	2708730	4	2	30008	6.4481	5.6618e-11	5.1013e-09	7.998e-13
134	1	203094333	203136533	4	1	1365700	6.9065	2.4843e-12	2.4575e-09	2.6645e-15
200132	1	67215478	67244730	4	3	57102	15.544	8.6998e-55	7.685e-50	1e-50
200132	1	67215478	67244730	4	3	65546	15.623	2.5516e-55	8.8081e-51	1e-50
130589	2	38890552	38961909	4	2	393	5.7917	3.4829e-09	4.2975e-09	7e-09
7851	2	110841447	110876643	4	3	393	5.9805	1.1126e-09	1.6444e-11	8e-07
23175	2	11815205	11967535	4	3	393	6.1738	3.3337e-10	2.028e-12	6.3709e-07
9448	2	102311665	102511152	4	3	269075	13.5	7.8236e-42	4.6981e-27	1e-50
8087	3	180627596	180700541	4	2	393	5.0036	2.8135e-07	7.373e-08	4e-06
54763	3	123687862	123713517	4	3	393	5.277	6.5656e-08	3.0309e-09	1.2e-05
26996	3	169753235	169803184	4	1	22752	5.9776	1.1321e-09	2.3736e-08	8e-11
6787	3	52744796	52807465	4	2	202529	7.0776	7.3339e-13	1.9005e-09	8.8818e-16
152330	3	2138050	3099645	4	3	151665	7.2437	2.1828e-13	1.2729e-13	3e-11
205564	3	196592227	196661585	4	3	366034	7.5819	1.7024e-14	3.6417e-12	8.8818e-16
4026	3	187868597	188608460	4	3	260375	7.855	1.9992e-15	1.349e-13	8.8818e-16
57537	4	7191874	7744564	4	3	393	9.8314	4.1227e-23	5.2076e-27	8.8818e-16
2201	5	127593601	127876235	4	3	393	5.5539	1.3966e-08	7.4016e-11	2e-05
23194	5	15497805	15939905	4	3	705	5.883	2.0144e-09	8.0688e-10	6.9428e-08
348980	5	45255052	45698720	4	3	105144	7.8569	1.9692e-15	1.5751e-13	8.8818e-16
23105	5	132532152	132950723	4	3	417151	8.6511	2.5497e-18	5.1555e-19	8.8818e-16
7015	5	1253282	1297678	4	3	75382	9.1934	1.9025e-20	2.0161e-17	1.9916e-20
3119	6	32627241	32636966	4	3	13864	6.963	1.665e-12	4.9952e-12	7.9998e-12
10665	6	32260475	32342205	4	3	420326	7.0092	1.1986e-12	5.5258e-13	6e-11
57583	6	158954968	159056467	4	2	27346	7.1047	6.0311e-13	2.3624e-10	3.5527e-15
2550	6	29570005	29603462	4	3	276416	7.1646	3.8999e-13	6.1373e-13	3.2001e-12
4855	6	32162620	32194344	4	3	12704	7.265	1.8645e-13	2.7847e-13	7.9998e-12
3119	6	32627241	32636966	4	3	248076	13.346	6.2566e-41	2.7945e-34	1e-40
781	7	81575760	82075531	4	3	393	5.7818	3.6956e-09	1.0993e-10	4e-07
83943	7	110303106	111205088	4	3	213362	6.1595	3.6476e-10	7.4645e-11	2e-08
9844	7	36892511	37491395	4	2	24161	6.4715	4.8529e-11	3.5046e-09	1.6001e-12
55093	8	124426465	124454261	4	3	393	5.0779	1.9084e-07	2.079e-08	1.5487e-05
93035	8	110372206	110543500	4	1	381089	6.0806	5.9883e-10	2.5534e-08	1.6e-11
168975	8	87876176	88394955	4	3	113378	6.3433	1.1242e-10	8.0267e-11	1.6e-09
57210	8	142217273	142312741	4	3	96806	7.4987	3.222e-14	6.2202e-13	3e-14
7046	9	101864912	101916474	4	1	868	4.3238	7.6692e-06	2.0041e-05	3.093e-06
23189	9	467794	746106	4	3	393	6.4351	6.1682e-11	8.3357e-12	5.3236e-09
158297	9	18927891	19035756	4	3	393	6.5031	3.9335e-11	2.1571e-12	1.2e-08
23446	9	108004406	108200785	4	3	139274	14.936	9.5759e-51	3.1503e-43	1e-50
11023	10	118888032	118900312	4	3	393	5.6575	7.6816e-09	2.2114e-09	2.8953e-07
783	10	18426873	18830688	4	2	366142	7.2494	2.0932e-13	3.8019e-11	4e-14
8945	10	103111290	103317078	4	3	246022	7.5617	1.9886e-14	1.7684e-12	3e-14
54805	10	104675575	104838344	4	3	540522	7.6251	1.2196e-14	3.5661e-12	8e-15
3559	10	6052657	6106833	4	3	69045	7.8594	1.93e-15	3.1325e-14	3.9968e-15
3559	10	6052657	6106833	4	3	69045	7.9172	1.2147e-15	3.1325e-14	1e-15
57476	11	123322691	123498478	4	3	393	4.9076	4.6097e-07	1.9331e-08	2.4888e-05
50507	11	89057521	89325279	4	2	505695	5.8446	2.5388e-09	1.365e-08	1.2e-09
7299	11	88908540	89028927	4	2	537891	8.6376	2.87e-18	8.205e-11	3e-25
55331	11	76569417	76734850	4	3	417151	15.13	5.1214e-52	6.2597e-46	1e-50
11016	12	53901640	54022700	4	3	393	5.2897	6.1248e-08	6.8438e-09	2.4803e-06
140807	12	52979373	52997822	4	3	393	5.43	2.818e-08	1.2196e-09	3.8214e-06
8655	12	120905160	120936298	4	2	380479	6.243	2.1462e-10	3.8614e-09	2e-11
775	12	2077452	2807115	4	3	398178	7.7997	3.1029e-15	2.0101e-13	8.8818e-16
775	12	2077452	2807115	4	3	440270	8.4284	1.7523e-17	1.9225e-13	8e-20
253832	13	21946710	22036008	4	1	393	5.7099	5.6505e-09	4.7142e-08	7e-10
55068	13	43787335	44363616	4	3	177654	6.6306	1.6718e-11	2.0976e-13	1.2e-07
4287	14	92524896	92575465	4	3	393	4.9531	3.6524e-07	6.0651e-09	3.6e-05
9369	14	78634216	80334633	4	3	393	5.5729	1.2529e-08	9.2234e-10	2e-06
9472	14	32795979	33302268	4	3	540522	6.6264	1.7201e-11	1.0301e-10	3e-11
26037	14	71785608	72207761	4	3	176986	7.3947	7.0849e-14	1.0393e-13	1e-12
57188	15	84320338	84708594	4	2	366142	6.8813	2.9647e-12	3.5909e-10	5e-14
84656	16	4853204	4899883	4	3	19136	5.7286	5.0628e-09	7.1919e-10	3e-07
79068	16	53735375	54148379	4	1	273617	7.8191	2.6592e-15	8.6812e-11	1e-19
23274	16	11035845	11276046	4	2	363886	12.448	7.2079e-36	1.3619e-18	1e-49
54799	17	49254786	49340288	4	3	19136	5.1861	1.0739e-07	1.8774e-08	1.4792e-06
9755	17	45768941	45789429	4	3	357957	8.0079	5.8325e-16	2.0141e-13	2.0094e-17
440515	19	19896648	19935060	4	3	393	6.485	4.4369e-11	2.7276e-13	6e-08
11122	20	40701392	41821057	4	3	416088	7.9471	9.5482e-16	8.2458e-12	7e-18
8508	22	29950797	29979826	4	3	393	6.4706	4.8809e-11	3.2587e-12	4e-08
23331	22	28374002	29078353	4	3	139274	11.087	7.2192e-29	5.6076e-23	1.046e-31
1896	X	68833411	69259322	4	2	120311	6.7903	5.5946e-12	2.8678e-10	1e-12
2629	1	155204239	155217153	3	2	123671	4.8959	4.8934e-07	5.6272e-07	6e-07
2629	1	155204239	155217153	3	2	123671	4.9052	4.6674e-07	5.6272e-07	6e-07
2629	1	155204239	155217153	3	2	123671	4.9279	4.1557e-07	5.6272e-07	5.8936e-07
2629	1	155204239	155217153	3	2	123671	4.9356	3.9951e-07	5.6272e-07	4.6347e-07
4931	1	224415036	224520391	3	2	19136	4.9558	3.6018e-07	1.0535e-07	2.7e-06
2629	1	155204239	155217153	3	2	123671	5.0412	2.3134e-07	5.6272e-07	2e-07
9580	1	204039737	204096871	3	2	408	5.149	1.3095e-07	5.5688e-08	7e-07
80232	1	224572845	224624501	3	2	19136	5.1893	1.0554e-07	6.4799e-09	2.7e-06
127255	1	74491699	74666371	3	1	145867	6.0564	6.9589e-10	3.0184e-08	2e-11
473	1	8412464	8880199	3	2	433252	6.1512	3.8449e-10	3.3811e-09	3e-10
5788	1	198605598	198726605	3	2	1802768	6.3853	8.5543e-11	2.499e-09	5.2774e-12
5142	1	66255693	66840262	3	3	484238	6.5409	3.0583e-11	1.2652e-11	4e-10
64645	1	100501170	100548933	3	2	393	6.5479	2.9182e-11	5.1987e-11	5e-10
79819	1	67278568	67393407	3	3	21304	6.5957	2.117e-11	1.2032e-11	1.8e-10
84251	1	66996566	67210768	3	3	17664	6.8969	2.6574e-12	4.0052e-13	2.4e-10
100287898	1	2572807	2708730	3	2	395523	7.1348	4.8474e-13	2.0773e-11	4e-13
3915	1	182990072	183114727	3	2	75572	7.4091	6.3586e-14	7.761e-11	2e-16
919	1	167399877	167490347	3	2	353604	7.6663	8.8545e-15	1.8091e-12	6.6613e-16
100287898	1	2572807	2708730	3	1	28169	9.2055	1.6998e-20	5.9699e-14	1.0055e-26
22854	1	107680040	108024477	3	1	210974	9.4072	2.548e-21	1.5014e-15	1.503e-26
79819	1	67278568	67393407	3	1	10539	10.752	2.9039e-27	8.381e-16	2e-38
200132	1	67215478	67244730	3	2	71072	13.934	1.9663e-44	2.4142e-34	1e-50
8648	2	24712419	24993571	3	1	1636	4.1757	1.4856e-05	2.5255e-05	9.2223e-06
200403	2	98701095	98929410	3	2	28877	4.3658	6.3324e-06	5.7288e-06	9e-06
8648	2	24712419	24993571	3	2	1635	4.4447	4.4009e-06	4.1961e-06	7e-06
7145	2	218664512	218811296	3	2	393	5.0254	2.5125e-07	4.4909e-08	4.2618e-06
91526	2	197831741	198178021	3	1	29743	5.0989	1.7078e-07	1.2206e-06	3e-08
129293	2	85048774	85110869	3	3	393	5.1843	1.0844e-07	5.8614e-09	6e-06
78989	2	3639922	3692234	3	3	393	5.2752	6.6294e-08	1.6275e-09	1.5e-05
117583	2	205408016	206484886	3	3	20393	5.8803	2.0478e-09	5.4471e-10	5e-08
129563	2	232823793	233208678	3	2	280019	6.0648	6.6051e-10	2.4596e-08	6e-11
55289	2	111487650	111875799	3	2	355852	6.1714	3.3854e-10	1.3302e-10	3e-09
129563	2	232823793	233208678	3	2	268100	6.2437	2.1371e-10	2.5916e-09	6e-11
79823	2	44586543	44999731	3	2	230238	6.4105	7.2516e-11	2.4294e-10	1.3859e-10
4052	2	33169721	33624576	3	2	468917	6.5375	3.1273e-11	3.1461e-10	5.9999e-12
51449	2	70482731	70508317	3	1	475086	6.779	6.0487e-12	8.0005e-10	8.9928e-14
11250	2	105837095	105860085	3	2	3627	6.8151	4.7086e-12	2.2483e-12	6e-11
165055	2	109400708	109493047	3	2	393	7.0191	1.1168e-12	2.9976e-12	4.8057e-12
84236	2	227698152	227863926	3	3	360279	7.0472	9.13e-13	6.3589e-13	1.2e-11
731220	2	102013823	102093665	3	2	46771	7.2764	1.7143e-13	4.5397e-12	2.9976e-14
26275	2	191069355	191187271	3	2	4638	7.3835	7.7101e-14	5.6244e-10	2e-17
84236	2	227698152	227863926	3	2	349641	7.4124	6.2012e-14	2.2624e-11	6.6613e-16
5534	2	68405979	68485892	3	2	393	8.0229	5.1658e-16	2.408e-14	7e-16
5334	2	198666926	199014608	3	3	86475	8.2885	5.7362e-17	1.641e-15	1.3196e-16
92737	2	230222345	230581786	3	2	35569	10.079	3.4111e-24	2.0297e-14	3e-33
9448	2	102311665	102511152	3	3	417151	11.854	1.0296e-32	2.254e-38	6.8695e-23
547	2	241653181	241762225	3	3	417151	12.127	3.8127e-34	3.7401e-23	2e-41
6092	3	75953345	77699115	3	2	90	4.8013	7.8835e-07	2.0814e-07	6e-06
57560	3	159974774	160120528	3	3	25016	5.542	1.4955e-08	8.7614e-10	1.5e-06
4026	3	187868597	188608460	3	3	14293	5.6563	7.7354e-09	1.6506e-09	1.2e-07
54899	3	58316117	58411815	3	2	14296	6.3454	1.1092e-10	1.5026e-09	5e-11
6787	3	52744796	52807465	3	1	475086	6.6203	1.7919e-11	4.1802e-09	8e-14
23101	3	182895831	183148531	3	2	121833	7.0857	6.9162e-13	4.1157e-11	3e-14
2272	3	59735036	61239633	3	2	365884	7.5863	1.646e-14	1.8375e-12	1e-15
8927	3	49589422	49708982	3	2	40219	8.0468	4.2496e-16	8.9938e-13	2e-17
8856	3	119496831	119552295	3	1	35569	9.4695	1.4054e-21	5.0215e-13	4e-30
4026	3	187868597	188608460	3	2	349641	11.38	2.6361e-30	1.3621e-17	4e-42
23216	4	37887106	38140796	3	3	393	5.1389	1.382e-07	6.0466e-09	1.5e-05
10891	4	23793644	24476894	3	3	289289	5.9357	1.4633e-09	3.2806e-10	3e-08
91351	4	169277886	169404165	3	2	245813	6.2649	1.8653e-10	1.591e-09	6e-11
55286	4	37453052	37595132	3	2	393	6.447	5.7044e-11	8.9098e-11	2e-10
84286	4	923675	952444	3	3	177711	9.221	1.471e-20	4.421e-17	2e-21
79658	4	148650714	148993927	3	1	170581	9.3259	5.5028e-21	2.2606e-12	1.6385e-29
57563	4	88081260	88163966	3	3	24455	12.241	9.3824e-35	1.511e-30	9e-35
64097	5	111478139	111757687	3	2	393	5.1104	1.6072e-07	2.0355e-08	2.009e-06
202333	5	78983159	79096049	3	3	393	5.9713	1.1771e-09	3.0175e-11	2.1e-07
1611	5	10679342	10763887	3	1	46771	6.1348	4.2624e-10	3.9263e-08	6e-12
6678	5	151040657	151069115	3	2	37513	6.3376	1.167e-10	9.905e-09	1e-11
64374	5	138282409	138536565	3	2	282799	6.3437	1.1218e-10	1.5536e-10	2.1e-09
7015	5	1253282	1297678	3	2	46290	6.4237	6.652e-11	9.5457e-11	6e-10
23105	5	132532152	132950723	3	3	73265	6.436	6.1344e-11	1.1733e-11	3e-09
6678	5	151040657	151069115	3	2	19836	6.5296	3.2963e-11	6.4204e-10	1e-11
81037	5	1317869	1347680	3	1	33222	6.6133	1.8787e-11	1.3287e-08	3e-14
348980	5	45255052	45698720	3	2	322560	6.7887	5.6576e-12	1.4628e-10	9e-13
81037	5	1317869	1347680	3	2	19066	7.1377	4.7466e-13	1.2375e-09	6.6613e-16
4214	5	56108400	56191979	3	2	31790	7.2265	2.478e-13	1.9115e-11	1.199e-14
51151	5	33944721	33987280	3	2	197745	8.749	1.076e-18	5.7227e-13	1e-23
1879	5	158122916	158529288	3	3	459000	8.9938	1.1943e-19	1.0759e-20	1.1155e-16
814	5	110557447	110830584	3	2	368490	9.322	5.7084e-21	1.1157e-14	9e-26
346007	6	64429876	66419618	3	2	36508	5.3494	4.4125e-08	2.2615e-08	6e-07
54901	6	20532188	21232635	3	3	139274	6.4761	4.7071e-11	5.8437e-11	3e-10
90025	6	83602186	83778045	3	1	265743	6.5298	3.2931e-11	3.6809e-09	3.0009e-13
94120	6	159063431	159185908	3	3	11799	6.8349	4.1042e-12	1.9685e-12	2e-10
346007	6	64429876	66419618	3	3	487585	7.0441	9.3306e-13	3.2541e-12	3e-12
22881	6	90140397	90343553	3	1	364553	7.0919	6.6149e-13	2.4585e-10	2e-15
6046	6	32933937	32949282	3	2	76112	7.3022	1.4151e-13	1.1532e-10	4e-16
54901	6	20532188	21232635	3	2	66794	7.6905	7.3253e-15	2.22e-12	6.6613e-16
3122	6	32405119	32412823	3	3	184298	7.9307	1.0899e-15	7.1877e-14	3.3952e-16
100507436	6	31365061	31383090	3	2	4282	8.5754	4.9374e-18	1.5517e-17	9.4721e-17
22881	6	90140397	90343553	3	2	349641	9.3385	4.8876e-21	3.937e-15	1.8891e-25
51678	7	24610507	24733322	3	3	393	5.4827	2.0941e-08	3.2882e-10	8.3742e-06
54476	7	5659672	5823861	3	3	393	5.4933	1.9719e-08	7.7805e-10	2.7e-06
56302	7	142605648	142633320	3	3	7999	6.2991	1.4973e-10	5.8743e-11	2.4e-09
3696	7	20367845	20455382	3	2	380304	6.4562	5.369e-11	8.5089e-11	3e-10
9734	7	18124072	19039135	3	3	13811	7.0745	7.5003e-13	3.8281e-12	2e-12
221895	7	27870192	28222937	3	2	349641	8.5993	4.0087e-18	1.1373e-13	1.5456e-21
23382	7	128862355	129070052	3	3	2370	8.8537	4.2345e-19	1.0355e-17	1.7775e-18
83988	8	102698770	103139635	3	3	51071	5.4784	2.1458e-08	3.8245e-10	8.3685e-06
137868	8	13947373	15098292	3	3	1293	5.6198	9.5564e-09	1.7599e-10	2.4192e-06
9760	8	59717977	60034267	3	1	292657	5.8205	2.934e-09	9.8034e-08	9e-11
64478	8	2792875	4854828	3	2	278805	6.2908	1.5791e-10	1.4465e-10	1.2e-09
89853	9	129086623	129269320	3	1	505	4.2808	9.3099e-06	1.6921e-05	5.2552e-06
23446	9	108004406	108200785	3	1	2177	4.5511	2.668e-06	4.7819e-06	1.4895e-06
158038	9	27948084	29215498	3	3	2802	5.8319	2.7393e-09	1.947e-10	2e-07
169792	9	3824128	4302536	3	2	16456	6.1485	3.9107e-10	1.7253e-08	1.5e-11
11064	9	123834670	123939888	3	2	538008	6.5873	2.2391e-11	6.9477e-10	5.9999e-12
2731	9	6532464	6648192	3	3	406018	6.8518	3.6451e-12	6.9835e-13	1.4499e-10
6456	9	17576453	17797122	3	2	275116	7.5588	2.0337e-14	9.5261e-11	5e-17
64420	9	114803061	114940077	3	3	86475	10.048	4.7079e-24	2.6862e-20	1e-25
84909	9	97486386	97849500	3	1	75749	11.92	4.6384e-33	2.2209e-15	1e-50
118987	10	119029936	119137451	3	3	7999	5.3771	3.7852e-08	6.7404e-09	6e-07
80114	10	60270274	60591194	3	1	44932	5.4204	2.9739e-08	3.3906e-07	3e-09
288	10	61786056	62495784	3	2	281024	5.7901	3.5173e-09	8.9231e-09	5e-09
80114	10	60270274	60591194	3	2	40982	6.0201	8.714e-10	1.5534e-09	9e-09
288	10	61786056	62495784	3	2	94225	6.6142	1.8681e-11	1.86e-11	2.4e-10
3778	10	78629359	79400077	3	2	17143	7.2968	1.473e-13	1.5373e-11	2.9976e-14
8945	10	103111290	103317078	3	2	90811	7.9815	7.2305e-16	1.4521e-12	7e-18
288	10	61786056	62495784	3	2	350880	9.5084	9.6769e-22	4.8837e-17	2.0362e-24
219956	11	57788853	57949059	3	1	393	4.4317	4.6745e-06	1.0993e-05	2e-06
89797	11	19369771	20143147	3	3	431	4.8464	6.2873e-07	3.9846e-08	1.8e-05
89797	11	19369771	20143147	3	3	431	4.9104	4.5448e-07	3.9846e-08	1.7747e-05
143879	11	105921825	105950965	3	3	393	5.7311	4.9897e-09	4.8356e-11	3e-06
1740	11	83166055	85340814	3	2	165758	6.2812	1.6795e-10	5.6041e-10	3e-10
5519	11	111597632	111639669	3	1	373908	6.3786	8.9377e-11	6.3587e-09	1.5001e-12
79096	11	46955740	47185932	3	2	357957	6.9162	2.3195e-12	9.065e-12	6e-12
317	12	99036578	99129211	3	1	280019	5.0818	1.8691e-07	1.3154e-06	3e-08
6660	12	23682438	24717883	3	2	632098	5.8308	2.7585e-09	7.7001e-10	3e-08
81575	12	12876351	12944400	3	2	71081	6.0583	6.879e-10	1.0087e-08	9e-11
81575	12	12876351	12944400	3	2	71081	6.074	6.2364e-10	1.0087e-08	9e-11
6660	12	23682438	24717883	3	3	535138	6.1307	4.3751e-10	1.363e-11	7.8874e-08
65125	12	859259	1020618	3	2	56763	6.3999	7.7715e-11	1.1254e-09	1.8e-11
144423	12	129335485	129469513	3	3	393	6.4716	4.85e-11	7.2885e-13	2.7e-08
8655	12	120905160	120936298	3	2	349641	7.7579	4.3169e-15	1.7258e-12	8.365e-17
115761	13	50199935	50208008	3	2	393	4.9603	3.5186e-07	4.0296e-08	6e-06
5890	14	68283996	69149889	3	2	13477	5.1823	1.0956e-07	1.8517e-07	9e-08
23002	14	59652829	59838123	3	2	360814	5.8506	2.4497e-09	1.4716e-08	8e-10
23002	14	59652829	59838123	3	2	584920	6.3875	8.4306e-11	3.1089e-09	6e-12
9472	14	32795979	33302268	3	3	486339	6.4264	6.533e-11	8.0985e-11	5e-10
9472	14	32795979	33302268	3	3	486146	6.8089	4.9184e-12	8.5275e-13	5e-10
5891	14	102690834	102774037	3	2	395523	6.8533	3.6075e-12	2.5386e-11	2.9999e-12
10901	14	24420444	24438488	3	2	393	7.1323	4.9357e-13	2.4724e-13	3e-12
5890	14	68283996	69149889	3	2	1776457	7.7701	3.9219e-15	2.4853e-11	1.7416e-18
5890	14	68283996	69149889	3	1	349641	8.5759	4.9178e-18	1.0171e-10	3e-25
641	15	91258079	91358686	3	3	393	6.1723	3.3662e-10	3.4516e-12	2.1e-07
161829	15	41474926	41525455	3	2	433287	7.13	5.0169e-13	6.285e-12	5.9985e-13
64864	15	56379479	56538228	3	1	12286	7.6417	1.0723e-14	6.8374e-11	2e-18
23247	16	27558941	27791692	3	1	250	4.508	3.2716e-06	4.8745e-06	2.8672e-06
23247	16	27558941	27791692	3	1	250	4.5311	2.9336e-06	4.8745e-06	2.5683e-06
51741	16	78130810	79246567	3	2	2177	4.7026	1.2843e-06	2.9369e-06	7e-07
3394	16	85930274	85956212	3	2	393	5.3938	3.4488e-08	8.374e-09	9e-07
9717	16	5005818	5069156	3	3	19136	5.6505	8.0003e-09	3.2202e-10	9e-07
2903	16	9847265	10279111	3	3	232180	6.9245	2.1882e-12	5.1772e-13	1.2095e-10
3566	16	27322661	27376099	3	3	393487	7.2041	2.9204e-13	1.3702e-13	1e-11
23274	16	11035845	11276046	3	3	86475	7.5592	2.0271e-14	5.4769e-14	1.4988e-13
23274	16	11035845	11276046	3	3	62694	7.5668	1.9132e-14	4.707e-14	3.0009e-13
7369	16	20344373	20366700	3	1	38803	10.778	2.1855e-27	1.2535e-13	4.0049e-41
26207	17	65370897	65693379	3	2	393	5.0714	1.9748e-07	3.9152e-08	2.4e-06
51096	17	49335397	49375294	3	2	19136	5.1347	1.4133e-07	3.2086e-08	2.1e-06
57551	17	27715443	27878921	3	3	86475	7.2158	2.6809e-13	5.1574e-14	2.1e-11
9520	17	45597816	45700642	3	1	119061	9.8514	3.3798e-23	3.0345e-14	4e-32
1824	18	28645938	28684888	3	1	393	4.3246	7.6406e-06	1.5475e-05	4e-06
5771	18	12785477	12886837	3	3	393	5.2438	7.8655e-08	2.7103e-09	1.2e-05
9352	18	54270053	54308420	3	2	21800	5.9934	1.0278e-09	9.2717e-09	1.8e-10
201501	18	45553043	45938293	3	2	20207	5.9975	1.0018e-09	2.3581e-08	8e-11
23327	18	55709080	56068772	3	3	472568	7.5284	2.568e-14	5.2572e-14	7e-13
5771	18	12785477	12886837	3	3	66794	8.9349	2.0369e-19	1.0972e-18	3.0824e-18
5771	18	12785477	12886837	3	3	153424	9.4121	2.4313e-21	2.8643e-20	3.1364e-20
3643	19	7112266	7296511	3	2	210974	5.9182	1.6279e-09	1.7104e-09	6e-09
94025	19	8959516	9094518	3	2	393746	6.1546	3.7637e-10	1.9303e-09	1.2e-10
7297	19	10461204	10493748	3	3	40473	7.4068	6.4714e-14	8.7411e-13	8.9928e-14
55653	20	49408967	49493714	3	3	701581	6.6421	1.5458e-11	4.0963e-12	9e-10
83999	22	29466566	29564321	3	2	393	4.7175	1.1936e-06	2.6896e-07	1.2e-05
25817	22	48882788	49147744	3	2	393	4.853	6.0803e-07	5.3554e-08	1.0137e-05
11078	22	38090495	38172563	3	2	62529	9.4604	1.5342e-21	6.3774e-14	2e-28
57502	X	5808067	6149416	3	2	115336	5.8582	2.3394e-09	5.0728e-08	2e-10
340547	X	107285660	107322414	3	3	7999	6.8819	2.9539e-12	6.9567e-13	1.2e-10
5142	1	66255693	66840262	2	1	1268	4.2118	1.2664e-05	2.758e-05	5.8376e-06
85440	1	62920397	63156539	2	1	522	4.3115	8.1083e-06	1.653e-05	4e-06
85440	1	62920397	63156539	2	1	522	4.3874	5.7345e-06	1.653e-05	2e-06
257194	1	71868625	72751033	2	1	2177	4.4055	5.2777e-06	1.0782e-05	2.8373e-06
5287	1	204391756	204466443	2	1	393	4.4473	4.3469e-06	9.8334e-06	2e-06
54810	1	78508146	78604129	2	2	62952	4.6906	1.3622e-06	5.3972e-07	6e-06
6258	1	165370159	165417092	2	1	33381	4.7113	1.2305e-06	7.5856e-06	2e-07
9653	1	87377835	87575681	2	2	83937	4.7143	1.2126e-06	2.4817e-06	8e-07
23046	1	200938514	200995328	2	2	106191	4.7612	9.6236e-07	5.4221e-07	2.9987e-06
3065	1	32755208	32799227	2	2	393	4.7878	8.4316e-07	4.0493e-07	3e-06
9202	1	35731944	35887545	2	1	143199	4.8924	4.9801e-07	3.1059e-06	8e-08
26289	1	77745162	78025654	2	2	47788	4.9559	3.5991e-07	3.6177e-08	8e-06
163486	1	197473878	197747123	2	1	324347	5.0009	2.8537e-07	5.8472e-07	1.8508e-07
114827	1	15571230	15724767	2	1	7999	5.0242	2.5276e-07	1.2858e-06	6e-08
23248	1	150334124	150449042	2	2	73984	5.0704	1.985e-07	5.5533e-07	1.2e-07
23179	1	183602708	183897666	2	2	661	5.1131	1.5848e-07	2.9326e-08	2e-06
22955	1	41492871	41710315	2	1	139274	5.1238	1.4971e-07	6.6793e-07	4e-08
26052	1	171808118	172387606	2	2	29188	5.1335	1.4219e-07	2.5111e-08	2e-06
23248	1	150334124	150449042	2	2	73984	5.1337	1.4206e-07	5.5533e-07	6e-08
55144	1	90284073	90401991	2	1	403236	5.1421	1.3587e-07	1.858e-06	1e-08
339479	1	190066792	190450034	2	2	163236	5.2285	8.5455e-08	1.9345e-08	1e-06
9967	1	36687517	36770958	2	1	374540	5.2656	6.9859e-08	4.4899e-07	1.2598e-08
59352	1	202160618	202288889	2	1	29339	5.3515	4.362e-08	2.125e-07	1e-08
460	1	176826441	177136524	2	1	327601	5.4255	2.8902e-08	1.1322e-07	8e-09
84871	1	48998527	50492126	2	1	177659	5.4268	2.868e-08	1.415e-07	6e-09
163486	1	197473878	197747123	2	1	56954	5.5006	1.8927e-08	1.9864e-07	2e-09
9967	1	36687517	36770958	2	2	248550	5.5093	1.801e-08	9.8325e-09	1e-07
255104	1	20008706	20128924	2	2	393	5.8219	2.9086e-09	4.5862e-10	4e-08
1889	1	21543740	21674534	2	1	340032	5.9166	1.6435e-09	2.2541e-08	1.2e-10
23261	1	6842884	7829766	2	2	287771	5.936	1.4602e-09	4.9699e-10	1e-08
2104	1	216676588	217313597	2	2	139274	6.0037	9.6419e-10	7.4198e-10	4e-09
1939	1	206764974	206788404	2	2	44179	6.075	6.1981e-10	2.3132e-08	3e-11
11311	1	150036850	150117505	2	2	68313	6.0771	6.1175e-10	1.0541e-09	1e-09
9910	1	174126052	174964445	2	2	357957	6.084	5.8617e-10	2.9636e-10	3e-09
8556	1	100808098	100985833	2	2	34063	6.1755	3.2972e-10	9.7514e-10	3e-10
23648	1	54691104	54874568	2	2	109223	6.3436	1.1222e-10	5.356e-10	6e-11
100287898	1	2572807	2708730	2	1	42258	6.4609	5.2038e-11	7.4527e-09	3.999e-13
11221	1	221874764	221918704	2	2	55262	6.4659	5.0342e-11	3.0016e-09	2e-12
919	1	167399877	167490347	2	2	417151	6.603	2.0148e-11	3.8275e-11	4e-11
5788	1	198605598	198726605	2	1	376929	6.6108	1.9107e-11	1.6885e-09	3e-13
23352	1	19401000	19539312	2	2	256162	6.6159	1.8462e-11	9.8215e-12	1.1293e-10
84251	1	66996566	67210768	2	2	10720	6.8484	3.734e-12	1.2164e-11	6e-12
676	1	92412428	92479985	2	1	45349	6.9245	2.1871e-12	3.1428e-10	1.9984e-14
400746	1	24880067	24935819	2	1	370414	6.9883	1.3913e-12	2.2785e-09	8.8818e-16
9859	1	243287730	243421784	2	1	294410	7.1678	3.8112e-13	5.7662e-10	4e-16
1806	1	97543299	98389115	2	1	394173	7.1988	3.037e-13	3.13e-10	3e-16
1806	1	97543299	98389115	2	1	394173	7.199	3.033e-13	3.13e-10	3e-16
257194	1	71868625	72751033	2	2	550495	7.6487	1.0154e-14	2.784e-13	1.9984e-15
10446	1	204586298	204657097	2	2	353919	7.6687	8.6891e-15	6.3437e-12	1e-16
257194	1	71868625	72751033	2	2	641901	7.8237	2.564e-15	5.1356e-14	1e-15
388697	1	152184552	152199172	2	2	18190	7.8673	1.812e-15	6.8792e-14	2.1485e-16
84871	1	48998527	50492126	2	2	513817	8.0869	3.0598e-16	7.8286e-14	9e-18
919	1	167399877	167490347	2	1	321152	8.1488	1.8383e-16	1.4318e-10	3e-22
832	1	19665267	19814566	2	2	47980	8.4367	1.632e-17	3.85e-14	8e-20
23566	1	85279086	85361396	2	2	32602	8.525	7.6373e-18	8.5217e-14	1e-20
353131	1	152797449	152800573	2	2	417151	8.5754	4.9366e-18	3.0725e-14	9e-21
388649	1	92681073	92711367	2	1	34063	8.745	1.115e-18	1.2073e-13	1.24e-23
388697	1	152184552	152199172	2	2	18190	8.8765	3.4505e-19	6.8792e-14	1e-23
254428	1	205758221	205785387	2	2	243120	8.9926	1.2068e-19	7.8879e-16	3e-22
163479	1	109253056	109285371	2	1	493471	9.2157	1.5467e-20	3.9981e-16	9.4719e-25
1196	1	155232659	155245805	2	2	408436	9.3604	3.9705e-21	9.4596e-19	2e-22
1939	1	206764974	206788404	2	2	86475	10.099	2.8001e-24	1.2696e-23	2.9468e-23
55356	1	116516619	116612675	2	1	40044	11.745	3.7376e-32	3.6686e-24	5.2007e-40
151393	2	38149962	38294285	2	2	393	4.4684	3.9403e-06	5.0427e-06	4e-06
57628	2	115197399	116603328	2	2	1833	4.4899	3.5622e-06	2.832e-06	6e-06
284948	2	85657608	85664180	2	2	393	4.6521	1.643e-06	4.153e-07	1.3336e-05
114805	2	154725926	155310489	2	1	73265	4.7083	1.2491e-06	3.8513e-06	5e-07
50618	2	24425733	24586147	2	2	62952	4.7444	1.0456e-06	2.7685e-07	8e-06
246243	2	3592675	3608457	2	2	393	4.7567	9.841e-07	1.2754e-07	1.6461e-05
84173	2	85579343	85618875	2	2	393	4.8257	6.9758e-07	8.787e-08	1.5062e-05
51454	2	189153896	189460653	2	2	139274	4.8447	6.341e-07	7.5192e-07	1e-06
4052	2	33169721	33624576	2	2	101298	4.8639	5.7538e-07	1.122e-06	3.7414e-07
1285	2	228026781	228179508	2	1	353919	4.9548	3.6201e-07	1.6455e-06	8e-08
57520	2	197063971	197460916	2	2	165386	4.9769	3.2303e-07	1.8375e-07	1e-06
5378	2	190646210	190742355	2	2	29031	5.158	1.2479e-07	6.5306e-06	5e-09
400954	2	54949649	55199157	2	2	133738	5.2789	6.4965e-08	1.0627e-08	8e-07
5861	2	65313988	65359935	2	1	49208	5.3803	3.719e-08	3.9172e-07	4.0363e-09
344148	2	133429361	134401618	2	2	662	5.4347	2.7447e-08	9.3652e-09	2e-07
284992	2	197501778	197597530	2	2	365893	5.5885	1.1452e-08	2.9993e-08	1e-08
5610	2	37332281	37386690	2	2	14229	5.6378	8.6112e-09	3.7129e-09	5e-08
5610	2	37332281	37386690	2	2	91652	5.6495	8.0466e-09	1.1841e-08	1.1071e-08
8648	2	24712419	24993571	2	1	40044	5.679	6.775e-09	5.6406e-08	8.6008e-10
57624	2	226261926	226518734	2	2	139274	5.68	6.7344e-09	6.3454e-09	2e-08
2181	2	223723232	223808119	2	1	476658	5.6884	6.4118e-09	1.0414e-07	4e-10
10097	2	65452329	65498387	2	2	393	5.6984	6.0472e-09	2.6669e-09	3e-08
26275	2	191069355	191187271	2	2	12574	5.7923	3.4715e-09	1.1736e-09	3e-08
316	2	201448231	201536218	2	2	83937	5.8505	2.4501e-09	4.4043e-09	3e-09
84083	2	135954539	136291306	2	2	25675	5.9089	1.7222e-09	9.8905e-09	6.3418e-10
547	2	241653181	241762225	2	2	227499	5.94	1.4254e-09	5.2625e-10	1e-08
84450	2	27803336	27846082	2	2	389418	5.9427	1.4022e-09	3.5647e-10	1.6e-08
79800	2	203774478	203851060	2	2	878	5.9678	1.2025e-09	2.4338e-10	2e-08
26010	2	201168104	201346986	2	2	13023	5.9974	1.0024e-09	1.1237e-09	3e-09
23671	2	192770615	193062145	2	2	364691	6.001	9.8064e-10	7.0034e-10	4e-09
79582	2	214146603	215275225	2	2	542542	6.0986	5.3506e-10	1.4926e-10	7e-09
79582	2	214146603	215275225	2	2	641901	6.1008	5.2783e-10	1.4282e-10	7e-09
91526	2	197831741	198178021	2	1	441355	6.122	4.6203e-10	6.4301e-09	4e-11
10716	2	162270120	162282381	2	2	86475	6.235	2.2585e-10	4.1287e-11	4e-09
55759	2	203745323	203779449	2	2	40044	6.2456	2.1107e-10	7.9011e-09	1.2e-11
129563	2	232823793	233208678	2	2	394173	6.296	1.527e-10	2.8491e-09	2e-11
23301	2	62898486	63273622	2	2	5645	6.3552	1.0407e-10	3.3025e-09	9e-12
10190	2	99935487	99959655	2	2	393	6.4164	6.9786e-11	2.1636e-11	1e-09
114818	2	23605798	23931483	2	2	357957	6.4211	6.7633e-11	9.9996e-10	1e-11
5378	2	190646210	190742355	2	2	34607	6.4457	5.755e-11	1.7928e-10	7e-11
8291	2	71677847	71913895	2	2	420012	6.477	4.6779e-11	3.2256e-11	3e-10
26275	2	191069355	191187271	2	1	40044	6.6116	1.9009e-11	9.6371e-10	3.999e-13
8648	2	24712419	24993571	2	2	139274	6.7381	8.0213e-12	8.6257e-11	3e-12
7850	2	102605806	102644885	2	2	417151	6.8083	4.9381e-12	4.1922e-12	3.9584e-11
5334	2	198666926	199014608	2	2	109223	6.8439	3.852e-12	4.4368e-12	1.6e-11
23671	2	192770615	193062145	2	2	353919	6.9009	2.5831e-12	3.0182e-10	1e-13
53353	2	140988996	142891770	2	2	332509	6.9038	2.532e-12	2.125e-11	1e-12
84281	2	190741782	191068210	2	2	45006	6.9116	2.3969e-12	1.4362e-12	2e-11
5534	2	68405979	68485892	2	1	29602	6.9823	1.4515e-12	2.3297e-09	1.1102e-15
6326	2	165984159	166248820	2	2	24439	7.0112	1.1816e-12	1.4873e-11	3.999e-13
9448	2	102311665	102511152	2	2	51614	7.678	8.0821e-15	1.2489e-12	4.4409e-16
9448	2	102311665	102511152	2	2	51614	7.8159	2.7283e-15	1.2489e-12	3e-17
5378	2	190646210	190742355	2	1	10121	7.8897	1.5148e-15	1.2224e-11	2e-19
26010	2	201168104	201346986	2	2	139274	7.9577	8.7618e-16	5.1226e-13	4e-18
5334	2	198666926	199014608	2	2	86475	8.0442	4.3421e-16	5.1884e-14	3e-17
150684	2	62113404	62363205	2	1	59935	8.6925	1.7733e-18	5.6619e-16	6.8876e-21
85461	2	159822646	160089170	2	2	1781	9.6142	3.4835e-22	9.7725e-15	9e-29
79712	2	144702502	145115078	2	2	359187	9.725	1.1792e-22	2.5999e-13	2e-31
26275	2	191069355	191187271	2	1	39481	10.196	1.0379e-24	4.4421e-15	3.9634e-34
5581	2	45875954	46415129	2	2	9507	10.382	1.4962e-25	6.7729e-26	1.3723e-23
57159	2	27502797	27530307	2	1	30580	10.92	4.6292e-28	1.6308e-16	1.3581e-39
27303	3	29319851	30051886	2	1	393	4.1657	1.5517e-05	2.7767e-05	9e-06
92370	3	140948182	141013486	2	1	1408	4.2964	8.6811e-06	1.8865e-05	4e-06
26137	3	114033348	114868632	2	1	505	4.5042	3.3306e-06	7.7244e-06	1.4674e-06
285195	3	142984063	143569873	2	1	440	4.5075	3.2795e-06	4.1904e-06	3.1421e-06
50650	3	56761446	57115836	2	1	128615	4.6041	2.0713e-06	3.5886e-06	1.5683e-06
131118	3	180701497	180710062	2	1	393	4.6077	2.0357e-06	4.5041e-06	1e-06
152189	3	32277671	32411817	2	2	7701	4.6552	1.6185e-06	9.7984e-07	4e-06
55193	3	52579368	52722366	2	2	35782	4.804	7.7753e-07	2.9952e-07	4e-06
23023	3	129366635	129614919	2	2	898	4.8245	7.0177e-07	4.8658e-07	2e-06
26996	3	169753235	169803184	2	1	109223	4.8488	6.21e-07	3.9279e-06	1.0237e-07
6480	3	186645815	186796341	2	2	130518	4.9015	4.7557e-07	1.3324e-07	4e-06
91775	3	101495529	101547075	2	1	441355	4.9607	3.5114e-07	1.8528e-06	8e-08
4026	3	187868597	188608460	2	2	151161	4.9714	3.3241e-07	6.7625e-08	5e-06
2917	3	6900302	7783218	2	2	5761	5.0604	2.0923e-07	3.4036e-08	3e-06
2917	3	6900302	7783218	2	2	77058	5.1124	1.5908e-07	2.7446e-08	2e-06
2917	3	6900302	7783218	2	2	23471	5.162	1.2214e-07	2.5838e-08	1e-06
27303	3	29319851	30051886	2	2	21789	5.179	1.1155e-07	1.3948e-08	2e-06
2122	3	168801287	169384063	2	2	65496	5.3488	4.4281e-08	1.235e-08	3.5235e-07
9779	3	17198654	17786740	2	1	152159	5.4214	2.9574e-08	1.6442e-07	8e-09
6092	3	75953345	77699115	2	2	143199	5.4352	2.7368e-08	7.0532e-08	2e-08
26996	3	169753235	169803184	2	1	31707	5.4427	2.6245e-08	3.5351e-07	2.2802e-09
646730	3	141379434	141426234	2	1	173528	5.4994	1.9059e-08	6.0909e-07	6e-10
27086	3	71003865	71635640	2	1	286315	5.5547	1.3906e-08	1.1041e-07	1.8e-09
5130	3	195961239	196017123	2	2	2458223	5.7279	5.083e-09	3.3086e-09	2e-08
131368	3	101926316	102198685	2	2	128615	5.7319	4.9656e-09	1.0938e-08	4e-09
389170	3	156540569	156763918	2	2	366937	5.7765	3.8143e-09	1.9492e-09	2e-08
6314	3	63847285	63989240	2	1	129237	5.8853	1.9865e-09	5.159e-08	1e-10
151742	3	160471496	160788817	2	2	15910	5.979	1.1224e-09	4.4653e-10	1e-08
2632	3	81538850	81813450	2	2	393	6.0063	9.492e-10	4.5078e-10	7e-09
4026	3	187868597	188608460	2	2	40044	6.018	8.8308e-10	3.12e-10	1e-08
56987	3	107239283	107530176	2	2	357957	6.0211	8.6604e-10	3.1434e-09	4e-10
2122	3	168801287	169384063	2	2	131963	6.0788	6.0539e-10	2.2454e-10	5e-09
152110	3	27257097	27413412	2	1	64948	6.2183	2.5123e-10	1.3258e-08	5e-12
846	3	121900030	122005350	2	1	381848	6.2336	2.2787e-10	7.2743e-09	1e-11
26996	3	169753235	169803184	2	1	8779	6.5153	3.6273e-11	9.5454e-10	1.4e-12
2272	3	59735036	61239633	2	2	164211	6.5314	3.2569e-11	8.5906e-11	6e-11
152185	3	113161565	113236534	2	2	109223	6.5795	2.3597e-11	1.1165e-10	2e-11
2122	3	168801287	169384063	2	2	454300	6.8712	3.1831e-12	3.2054e-11	1e-12
776	3	53526576	53847179	2	2	459000	7.2673	1.8335e-13	3.9755e-13	3.999e-13
27086	3	71003865	71635640	2	2	40044	7.3988	6.8718e-14	1.8363e-11	4.4409e-16
4026	3	187868597	188608460	2	2	417151	7.4437	4.8942e-14	5.4092e-13	3e-14
285331	3	56588684	56655864	2	2	393	7.45	4.6677e-14	2.7538e-13	6e-14
6787	3	52744796	52807465	2	2	379635	7.4861	3.5478e-14	5.8876e-11	5e-17
389161	3	149478887	149513110	2	1	413942	8.6309	3.0424e-18	4.5167e-12	2.0874e-24
51319	3	157821190	158262624	2	2	748181	11.035	1.3018e-28	8.4268e-17	6e-39
8927	3	49589422	49708982	2	2	86475	11.288	7.4988e-30	1.5403e-29	1.5873e-28
4026	3	187868597	188608460	2	2	459000	12.93	1.5251e-38	1.9895e-28	2.6892e-46
55016	4	164445450	165307593	2	1	405	4.6359	1.7768e-06	3.3222e-06	1e-06
50859	4	167654535	168158241	2	1	393	4.6787	1.4434e-06	2.5863e-06	1e-06
255119	4	81254361	81884910	2	2	6121	4.9084	4.5907e-07	6.8155e-08	6.7916e-06
80157	4	48985764	49064096	2	2	1390	4.9299	4.114e-07	6.2775e-08	5e-06
2580	4	843065	928674	2	1	3116	5.3361	4.7488e-08	7.5422e-07	3e-09
2895	4	93222953	94695707	2	2	76644	5.3447	4.5277e-08	1.4104e-07	2e-08
345193	4	110766840	110793471	2	1	43435	5.7469	4.5457e-09	1.0456e-07	2e-10
5311	4	88926299	88998931	2	1	7370	5.8443	2.5432e-09	3.239e-08	2e-10
83478	4	86066360	86923823	2	1	393	5.8718	2.1551e-09	2.3262e-08	2e-10
7884	4	1694527	1716921	2	2	405735	6.0647	6.6112e-10	1.3578e-09	9e-10
683	4	15702073	15741121	2	2	168825	6.1542	3.7719e-10	1.6264e-09	1.6e-10
287	4	113736739	114304896	2	2	12315	6.247	2.0924e-10	2.203e-10	6e-10
8821	4	142949181	143770104	2	2	4836	6.9878	1.3958e-12	6.8376e-12	2e-12
5530	4	101944587	102271155	2	2	51744	7.0555	8.5984e-13	1.8253e-10	8e-15
4306	4	148999915	149368350	2	2	393	7.1333	4.9e-13	4.3298e-13	2e-12
152831	4	39405973	39453153	2	2	141932	7.8799	1.6382e-15	4.1326e-14	4.4409e-16
7096	4	38797876	38809314	2	2	213699	8.375	2.762e-17	2.2247e-14	2e-19
4299	4	87853258	88062206	2	1	4434	10.006	7.1954e-24	2.1207e-14	5e-33
339967	4	68776019	68831732	2	1	2989	11.408	1.91e-30	1.7051e-17	3.487e-43
23037	5	31636845	32111038	2	1	1043	4.2274	1.1822e-05	2.799e-05	5e-06
4124	5	109022656	109203429	2	2	71061	4.7626	9.5557e-07	1.3778e-06	9.338e-07
91937	5	156346293	156392766	2	2	76276	4.9309	4.0922e-07	7.089e-08	4e-06
6444	5	155459647	156194799	2	1	379	5.037	2.365e-07	6.121e-07	1e-07
22987	5	75376497	75649764	2	1	9618	5.1625	1.2181e-07	3.8983e-07	4e-08
22987	5	75376497	75649764	2	1	9618	5.1631	1.2147e-07	3.8983e-07	4e-08
22987	5	75376497	75649764	2	1	9618	5.1637	1.2106e-07	3.8983e-07	4e-08
54622	5	53180578	53608903	2	2	139274	5.1668	1.1909e-07	3.1782e-08	1e-06
22987	5	75376497	75649764	2	1	9618	5.2215	8.8761e-08	3.8983e-07	2.1449e-08
3308	5	132385162	132440709	2	2	66225	5.3254	5.0374e-08	8.9756e-09	8e-07
64374	5	138282409	138536565	2	1	389418	5.3814	3.6959e-08	4.0119e-07	4e-09
5144	5	58264865	59786425	2	2	139274	5.4398	2.6668e-08	4.3458e-09	4e-07
2890	5	152867584	153193429	2	2	366304	5.5454	1.4661e-08	7.121e-09	8e-08
6558	5	127416983	127525380	2	1	2413	5.6003	1.0696e-08	1.5818e-07	1e-09
84059	5	89852117	90460254	2	2	278434	5.8034	3.2489e-09	2.5511e-09	1e-08
4214	5	56108400	56191979	2	2	51614	6.1181	4.7345e-10	2.4434e-09	2e-10
64839	5	107194734	107720580	2	2	279033	6.1242	4.5572e-10	5.3688e-10	1e-09
348932	5	1222970	1246304	2	1	109223	6.1381	4.1747e-10	2.0998e-08	9e-12
4214	5	56108400	56191979	2	2	51614	6.1697	3.4204e-10	2.4434e-09	1e-10
7015	5	1253282	1297678	2	2	25273	6.2172	2.5306e-10	3.4126e-10	6e-10
23105	5	132532152	132950723	2	2	8655	6.5602	2.6875e-11	1.2348e-10	2e-11
285668	5	60931136	61002362	2	1	375825	6.8345	4.1147e-12	3.4137e-09	5e-15
84466	5	126562706	126796914	2	1	393	6.9484	1.8467e-12	1.7082e-10	2e-14
23105	5	132532152	132950723	2	2	426604	7.6162	1.3067e-14	3.9958e-13	2e-15
23105	5	132532152	132950723	2	2	25792	7.7888	3.3813e-15	2.1417e-13	4.4409e-16
7015	5	1253282	1297678	2	2	6176	8.1114	2.5017e-16	4.075e-12	7.4373e-20
23092	5	142147381	142608572	2	1	360627	8.3205	4.3799e-17	1.4419e-11	2e-22
9315	5	111065000	111315128	2	1	376929	8.4593	1.3448e-17	3.4108e-12	1e-22
814	5	110557447	110830584	2	2	417151	8.5527	6.0098e-18	1.1835e-14	3e-20
147	5	159341240	159400017	2	2	59935	9.3062	6.6239e-21	1.0122e-20	6.4042e-20
3575	5	35854477	35879705	2	2	40044	10.022	6.0849e-24	7.4421e-18	2e-28
814	5	110557447	110830584	2	2	360627	10.093	2.9731e-24	1.7258e-16	2e-30
7015	5	1253282	1297678	2	2	54475	11.623	1.5666e-31	2.8398e-29	3.3961e-32
54901	6	20532188	21232635	2	1	18729	4.5429	2.7737e-06	5.5671e-06	1.4e-06
221711	6	10884564	10974542	2	1	534	4.5516	2.6621e-06	7.3583e-06	1e-06
346007	6	64429876	66419618	2	1	591	4.8159	7.3257e-07	2.6869e-06	2e-07
667	6	56322785	56821926	2	2	80255	4.9852	3.0941e-07	4.7302e-08	4e-06
7402	6	144603934	145174170	2	2	261726	5.0911	1.7803e-07	3.2471e-07	1.4371e-07
1432	6	35992912	36079013	2	1	3394	5.0961	1.7336e-07	8.2192e-07	3.6634e-08
6196	6	166822854	167278448	2	2	5477	5.2981	5.8517e-08	2.1223e-08	4e-07
6196	6	166822854	167278448	2	2	85716	5.3129	5.3958e-08	2.2234e-07	1.9104e-08
55770	6	485138	695641	2	2	16003	5.3603	4.1546e-08	2.6321e-08	1.2e-07
6196	6	166822854	167278448	2	2	86475	5.4064	3.2151e-08	4.2638e-09	6e-07
6196	6	166822854	167278448	2	2	86475	5.4211	2.9621e-08	4.2638e-09	6e-07
266553	6	9697863	10214341	2	2	62453	5.4283	2.8449e-08	4.5375e-09	4e-07
8464	6	44794467	45348288	2	2	417596	5.4388	2.6815e-08	6.1706e-08	2e-08
23345	6	152442819	152961034	2	2	41587	5.4575	2.4144e-08	1.0436e-08	1.4e-07
51473	6	24171983	24386020	2	1	327601	5.5341	1.5637e-08	4.1376e-07	6e-10
23195	6	90352494	90531942	2	2	444	5.6589	7.6155e-09	4.6908e-09	3e-08
10758	6	111876581	111929977	2	2	450119	5.6869	6.4676e-09	1.7447e-08	4e-09
8348	6	27858703	27926100	2	1	62952	5.7716	3.927e-09	7.7194e-08	2e-10
83699	6	80338500	80413369	2	2	131473	6.0375	7.8284e-10	1.0565e-09	2e-09
22881	6	90140397	90343553	2	2	9959	6.0937	5.518e-10	1.7977e-09	4e-10
3482	6	160387631	160527583	2	1	5717	6.165	3.5251e-10	1.578e-08	8e-12
22881	6	90140397	90343553	2	2	86475	6.2826	1.6648e-10	2.0006e-10	4e-10
22881	6	90140397	90343553	2	2	86475	6.3207	1.3022e-10	2.0006e-10	2e-10
116113	6	41511664	41570122	2	1	54475	6.3435	1.1232e-10	2.1405e-09	8e-12
7919	6	31497996	31512752	2	2	411886	6.3668	9.6519e-11	2.7534e-11	1e-09
5460	6	31132114	31140951	2	2	185621	6.4959	4.1258e-11	2.8677e-11	2e-10
10665	6	32260475	32342205	2	2	406621	6.7331	8.3032e-12	2.9384e-12	6e-11
7407	6	31745295	31766212	2	2	15954	6.8054	5.0395e-12	2.3866e-11	4e-12
717	6	31863062	31913449	2	2	417151	6.8933	2.7264e-12	7.2145e-12	6e-12
246269	6	108613598	108846751	2	1	345956	6.9249	2.181e-12	2.8104e-10	1.7986e-14
22881	6	90140397	90343553	2	2	16405	6.9873	1.4012e-12	5.3938e-11	1.199e-13
860	6	45293554	45518819	2	2	503832	6.99	1.374e-12	3.6875e-12	2e-12
3118	6	32706656	32714664	2	1	2923	7.5037	3.1015e-14	1.8133e-11	5.4286e-17
3118	6	32706656	32714664	2	1	2923	7.5089	2.9824e-14	1.8133e-11	5e-17
4340	6	29622258	29640149	2	1	30741	7.5419	2.3157e-14	3.9458e-12	3e-16
54535	6	31110216	31128515	2	2	62952	7.6986	6.876e-15	3.6005e-13	4.4409e-16
4277	6	31459554	31478901	2	2	62952	7.7669	4.0207e-15	1.7812e-13	3.6295e-16
54901	6	20532188	21232635	2	2	86475	7.8345	2.3529e-15	1.0631e-13	4.4409e-16
54535	6	31110216	31128515	2	2	4282	8.0096	5.7551e-16	7.3781e-15	4.4409e-16
4340	6	29622258	29640149	2	2	62952	8.0889	3.0106e-16	6.4558e-13	7e-19
11119	6	26399965	26415444	2	1	83558	8.3508	3.3891e-17	3.9242e-14	2.937e-20
3117	6	32602669	32612152	2	2	9197	8.4422	1.5571e-17	8.2331e-14	3e-20
6568	6	25783125	25834787	2	1	378076	8.4486	1.4742e-17	4.9969e-13	4.8768e-22
3117	6	32602669	32612152	2	2	408436	9.1995	1.7982e-20	2.6098e-14	3.071e-26
84547	6	28246814	28270326	2	2	23937	9.2361	1.2785e-20	1.5305e-16	3e-23
22881	6	90140397	90343553	2	1	296821	9.4925	1.1276e-21	3.1914e-14	8.1346e-29
2099	6	152009131	152424409	2	2	83937	9.6401	2.7061e-22	2.8788e-16	1e-26
8348	6	27858703	27926100	2	1	687421	10.134	1.9501e-24	5.1973e-14	1.0888e-34
7172	6	18128542	18157874	2	1	703	10.359	1.9006e-25	1.6818e-15	2.1657e-35
4855	6	32162620	32194344	2	1	2894	11.607	1.9067e-31	4.1243e-21	1e-41
1460	6	31630495	31637844	2	1	2894	12.874	3.1382e-38	1e-25	1e-50
7918	6	31629006	31636560	2	1	2894	12.874	3.1382e-38	1e-25	1e-50
3117	6	32602669	32612152	2	1	27432	12.981	7.7972e-39	1.0848e-26	1e-50
1080	7	117117517	117308719	2	1	36704	4.1691	1.529e-05	2.4856e-05	9.4748e-06
222256	7	105514751	105676877	2	1	1408	4.2159	1.2441e-05	1.6508e-05	1e-05
830	7	116500033	116559315	2	1	201	4.3671	6.2962e-06	1.4253e-05	2.7928e-06
23382	7	128862355	129070052	2	1	4501	4.5895	2.222e-06	5.3433e-06	1.0447e-06
1607	7	14184674	14945781	2	2	23686	4.9851	3.0967e-07	4.8919e-08	4.1702e-06
3792	7	142638201	142662003	2	2	19136	5.0358	2.3792e-07	1.5031e-07	6e-07
9844	7	36892511	37491395	2	1	9189	5.0568	2.1318e-07	1.1504e-06	4e-08
168667	7	33942023	34195484	2	2	71692	5.0654	2.0378e-07	3.2179e-08	3.4336e-06
9715	7	143050493	143081897	2	2	19136	5.175	1.1394e-07	4.0379e-08	6e-07
5649	7	103112231	103632463	2	2	139274	5.2472	7.7233e-08	1.1087e-07	1e-07
9863	7	77646374	79085621	2	2	36629	5.2739	6.6777e-08	1.8223e-08	7e-07
140453	7	100660864	100702140	2	1	591	5.2778	6.537e-08	2.2769e-07	2e-08
140453	7	100660864	100702140	2	1	591	5.2786	6.5104e-08	2.2769e-07	1.9176e-08
3696	7	20367845	20455382	2	1	2396603	5.3253	5.0404e-08	1.7466e-07	1.8e-08
83943	7	110303106	111205088	2	1	394173	5.3308	4.8891e-08	4.8093e-07	6.6734e-09
9844	7	36892511	37491395	2	1	47132	5.362	4.1155e-08	5.6552e-07	3e-09
9863	7	77646374	79085621	2	2	143199	5.3951	3.4241e-08	7.3865e-08	3e-08
100505767	7	76162874	76692411	2	2	27438	5.4294	2.8266e-08	7.4691e-09	3e-07
27342	7	66144651	66276451	2	2	62	5.648	8.1163e-09	1.0007e-09	2e-07
441250	7	72023729	72301313	2	1	289266	5.6534	7.8657e-09	3.1951e-07	2e-10
11112	7	27565059	27705120	2	1	412273	5.8789	2.0647e-09	2.1346e-08	2e-10
51678	7	24610507	24733322	2	1	345956	5.9028	1.7871e-09	4.0006e-08	8e-11
9883	7	72347406	72421979	2	2	143199	5.9563	1.2903e-09	7.3285e-10	9e-09
1687	7	24737974	24800139	2	1	440141	5.9613	1.2516e-09	3.7228e-08	7e-11
9734	7	18124072	19039135	2	2	123614	6.1074	5.0642e-10	9.6913e-09	4e-11
60412	7	132935323	133750514	2	2	353919	6.1547	3.762e-10	4.7538e-10	1e-09
9734	7	18124072	19039135	2	2	312890	6.1548	3.7586e-10	2.3183e-10	2e-09
3792	7	142638201	142662003	2	2	7999	6.1597	3.6438e-10	3.269e-10	1.2e-09
222255	7	105244932	105519546	2	2	60636	6.2821	1.6698e-10	9.8631e-10	7e-11
9732	7	111366164	111848962	2	1	301102	6.3251	1.265e-10	2.1351e-09	8e-12
222255	7	105244932	105519546	2	2	389418	6.3584	1.0192e-10	4.3712e-11	8e-10
27010	7	144149034	144535988	2	2	139274	6.5935	2.1475e-11	4.7022e-10	4e-12
4289	7	130792355	131181398	2	2	71701	6.9963	1.314e-12	1.8314e-11	5e-13
9162	7	137074385	137534109	2	1	569073	7.1435	4.5489e-13	4.724e-10	4.4409e-16
135924	7	142723287	142726719	2	1	7999	7.7433	4.8416e-15	1.0387e-13	4.4409e-16
346517	7	142746938	142750379	2	1	6591	8.0936	2.8966e-16	3.4059e-14	4.1447e-18
4897	7	107788071	108099341	2	2	86475	8.1494	1.8288e-16	2.8566e-15	7.6409e-17
91782	8	23098650	23119512	2	1	393	4.3126	8.0682e-06	1.6654e-05	4e-06
4482	8	9909330	10286401	2	2	2820	4.9596	3.5318e-07	1.0271e-07	3e-06
79977	8	102502168	102681954	2	1	143199	4.9907	3.0086e-07	2.8781e-06	3.2946e-08
137868	8	13947373	15098292	2	2	2651	5.1011	1.6887e-07	7.3338e-08	9e-07
114786	8	56012517	56438714	2	2	40094	5.1203	1.5251e-07	2.62e-08	2e-06
157285	8	8175258	8246441	2	1	98345	5.1829	1.0924e-07	4.0116e-07	3.2769e-08
3084	8	31494320	32622558	2	2	22725	5.2176	9.0651e-08	1.661e-08	1e-06
1808	8	26369209	26515693	2	1	353919	5.2798	6.4664e-08	4.1382e-07	1.1478e-08
575	8	143542877	143626369	2	1	153156	5.5308	1.5943e-08	1.4287e-07	1.9013e-09
2626	8	11531933	11617510	2	1	25382	5.5499	1.4293e-08	1.0425e-07	2e-09
64478	8	2792875	4854828	2	1	394173	5.8015	3.2862e-09	3.8675e-08	4e-10
23362	8	18384813	18873696	2	2	143199	5.8728	2.1424e-09	6.7563e-10	2e-08
2131	8	118811602	119126558	2	2	228560	5.8952	1.8711e-09	7.0952e-08	8e-11
7227	8	116420724	116715799	2	2	69461	6.3931	8.1287e-11	3.3466e-11	1.2e-09
22827	8	144898514	144914056	2	2	393	6.7015	1.0312e-11	9.0457e-12	6e-11
27161	8	141541264	141648146	2	1	641901	7.1309	4.9867e-13	6.6578e-10	6e-16
57210	8	142217273	142312741	2	2	473604	7.3839	7.6879e-14	8.3593e-12	2e-15
2649	9	127279554	127536089	2	1	10596	4.3521	6.7432e-06	1.5177e-05	3e-06
5789	9	8314246	10615223	2	1	34665	4.599	2.1224e-06	6.5812e-06	6.9844e-07
79987	9	113127528	113344660	2	1	393	4.7711	9.1609e-07	2.8022e-06	3e-07
5789	9	8314246	10615223	2	2	98089	5.2847	6.2972e-08	1.1008e-08	1e-06
84186	9	37117661	37358146	2	2	389418	5.5513	1.4177e-08	7.0915e-09	8e-08
158038	9	27948084	29215498	2	1	204498	5.7477	4.5231e-09	1.0345e-07	2e-10
23245	9	119187504	120179817	2	2	225457	5.9335	1.4831e-09	1.3299e-09	4e-09
57706	9	126141933	126694923	2	2	393	6.0131	9.0979e-10	1.9305e-10	1e-08
85301	9	116915731	117072975	2	1	643956	6.3085	1.409e-10	1.0914e-08	2e-12
57706	9	126141933	126694923	2	1	503832	6.3751	9.1436e-11	2.7921e-09	3e-12
9991	9	114979995	115098444	2	2	503832	6.5274	3.3456e-11	1.9968e-10	1.4e-11
23392	9	114122973	114249525	2	2	214793	6.6927	1.0957e-11	1.3068e-10	3e-12
90865	9	6212649	6257983	2	2	417151	7.172	3.696e-13	8.9363e-13	1e-12
158038	9	27948084	29215498	2	2	187077	7.5046	3.0819e-14	8.8777e-13	5.9952e-15
3717	9	4982745	5129948	2	1	3261	7.9156	1.23e-15	4.2461e-11	4e-20
90865	9	6212649	6257983	2	2	383203	7.9814	7.2353e-16	8.1466e-14	5e-17
23287	9	88161454	88359444	2	2	22422	8.4185	1.9075e-17	1.041e-16	2.2611e-17
1029	9	21967751	21996990	2	1	19519	9.1436	3.0203e-20	5.3183e-16	1.7477e-24
4507	9	21800135	21941040	2	2	88583	10.763	2.5618e-27	2.1659e-30	3.5689e-23
4507	9	21800135	21941040	2	2	88583	13.12	1.2672e-39	2.1659e-30	8.2326e-47
22876	10	121483059	121588663	2	1	393	4.21	1.2767e-05	2.4312e-05	7e-06
55130	10	28101095	28290477	2	1	393	4.4291	4.7304e-06	1.1198e-05	2e-06
5592	10	52748411	54058110	2	2	151161	5.0974	1.7214e-07	3.2047e-08	2e-06
29119	10	67672276	69458449	2	2	117968	5.1235	1.4999e-07	2.412e-08	2e-06
3559	10	6052657	6106833	2	2	23068	5.1997	9.9801e-08	2.6742e-08	1e-06
84159	10	63658513	63856707	2	2	393	5.6111	1.0054e-08	9.7635e-09	2e-08
84795	10	100143322	100177478	2	2	353919	5.6824	6.6411e-09	5.5414e-09	2e-08
3559	10	6052657	6106833	2	2	218964	5.7605	4.1934e-09	1.1115e-08	3e-09
8036	10	112676801	112773425	2	1	54475	5.7717	3.9237e-09	2.8332e-08	6e-10
22978	10	104847774	104955563	2	2	434838	5.8039	3.239e-09	5.437e-09	4e-09
60495	10	100216834	100998132	2	2	459000	6.1696	3.4235e-10	5.1736e-11	1e-08
3416	10	94211441	94336352	2	1	7410	6.2467	2.0955e-10	1.5034e-08	3e-12
54805	10	104675575	104838344	2	2	542542	6.3011	1.4778e-10	2.2172e-10	4e-10
783	10	18426873	18830688	2	2	368767	6.5459	2.9575e-11	1.9374e-11	1e-10
8945	10	103111290	103317078	2	1	394173	6.668	1.2968e-11	5.6204e-09	3e-14
50624	10	124591671	124608191	2	2	20614	6.7708	6.4046e-12	1.2164e-10	1.1999e-12
5588	10	6435558	6624754	2	1	344160	6.8624	3.3868e-12	6.7746e-10	1.9984e-14
728118	10	88981116	88995645	2	1	12315	7.0776	7.3361e-13	7.8062e-10	1e-15
220972	10	45950033	46092854	2	1	3821	7.2558	1.9963e-13	9.4192e-11	4.4409e-16
54805	10	104675575	104838344	2	2	727126	7.4194	5.8823e-14	1.0488e-12	1.5987e-14
54805	10	104675575	104838344	2	2	727126	7.434	5.2698e-14	1.0488e-12	1.5987e-14
3601	10	5994334	6022650	2	2	465224	7.567	1.91e-14	2.5843e-11	4e-17
3195	10	102888561	102897546	2	2	72695	7.9368	1.0372e-15	4.0579e-12	9e-19
288	10	61786056	62495784	2	2	13324	8.1254	2.2303e-16	1.0164e-13	6e-18
64215	10	22045477	22295179	2	2	139274	8.203	1.1727e-16	2.2164e-13	2e-19
3778	10	78629359	79400077	2	1	51614	8.2973	5.326e-17	2.1733e-11	2e-22
57512	10	25461790	25891158	2	1	430414	8.4409	1.5743e-17	1.4608e-12	2e-22
23063	10	88195013	88284041	2	1	23106	9.4808	1.262e-21	4.7499e-14	1e-28
9886	10	62629196	62763698	2	1	51614	9.9949	8.0187e-24	3.6405e-15	1.8196e-32
288	10	61786056	62495784	2	1	3966	10.022	6.1301e-24	1.5297e-15	2.7582e-32
3778	10	78629359	79400077	2	2	72518	11.137	4.134e-29	5.0998e-20	4e-36
3559	10	6052657	6106833	2	2	17928	11.549	3.7126e-31	5.8754e-22	1e-38
9886	10	62629196	62763698	2	1	51614	11.659	1.0283e-31	3.6405e-15	3e-48
2965	11	18341316	18388590	2	2	755	4.3296	7.4685e-06	9.591e-06	6.732e-06
372	11	118440578	118473748	2	1	121043	4.4393	4.5122e-06	1.0479e-05	2e-06
595	11	69453373	69469242	2	1	393	4.4637	4.027e-06	8.6451e-06	2e-06
9846	11	77926336	78131368	2	2	9986	4.5308	2.9382e-06	1.3129e-06	1.0333e-05
89797	11	19369771	20143147	2	2	2177	4.8342	6.6853e-07	1.4314e-07	6e-06
81846	11	9800214	10318254	2	2	139274	4.9978	2.8989e-07	5.089e-08	3e-06
4978	11	132284875	133404903	2	2	58025	5.0148	2.6545e-07	4.5821e-08	3e-06
27122	11	11984543	12033873	2	2	792	5.0158	2.6405e-07	4.5813e-08	3e-06
4978	11	132284875	133404903	2	1	143199	5.1407	1.3687e-07	9.4067e-07	2e-08
9538	11	125436798	125454575	2	2	13300	5.1543	1.2727e-07	4.3747e-08	7.3382e-07
81846	11	9800214	10318254	2	2	755	5.3048	5.6394e-08	2.9767e-08	2.5412e-07
55553	11	15987995	16500435	2	2	1000	5.3864	3.5943e-08	4.3278e-09	8e-07
55553	11	15987995	16500435	2	2	1000	5.3894	3.5345e-08	4.3278e-09	8e-07
22897	11	117182292	117283982	2	2	69949	5.6533	7.8709e-09	2.4477e-09	6e-08
50863	11	131237871	132206716	2	2	353919	5.754	4.3577e-09	5.4573e-09	1e-08
4684	11	112829469	113149158	2	2	357957	5.7747	3.8536e-09	8.6925e-09	3e-09
55800	11	123499895	123527815	2	2	96369	5.8079	3.1626e-09	1.4237e-09	2e-08
57586	11	45261853	45310384	2	2	72695	5.8958	1.8638e-09	1.2075e-09	8e-09
50507	11	89057521	89325279	2	1	47353	5.9999	9.8714e-10	5.2834e-08	2e-11
79659	11	102977660	103350591	2	2	898	6.0842	5.8521e-10	9.69e-10	1e-09
10335	11	10594638	10718035	2	1	360627	6.1633	3.5611e-10	1.4158e-08	1e-11
80975	11	113558268	113579651	2	2	357957	6.2249	2.4088e-10	3.9985e-10	4e-10
2313	11	128553930	128683162	2	2	38027	6.3046	1.4444e-10	1.8835e-10	7e-10
5962	11	110045605	110169937	2	2	86475	6.4604	5.2196e-11	8.7883e-10	8e-12
283149	11	118766849	118798827	2	2	15989	6.5303	3.2809e-11	2.0964e-10	2e-11
84259	11	102921413	102965444	2	2	393	6.6328	1.6472e-11	3.7529e-11	2e-11
219956	11	57788853	57949059	2	1	767340	7.1112	5.7524e-13	3.3938e-10	1.1102e-15
54472	11	1295598	1333392	2	2	1084	7.1465	4.4517e-13	5.8981e-13	2e-12
54472	11	1295598	1333392	2	2	1084	7.1921	3.1907e-13	5.8981e-13	1e-12
23235	11	111470670	111597635	2	1	402118	7.3732	8.3283e-14	1.9002e-11	4.4409e-16
64221	11	124732805	124751370	2	2	60740	7.4148	6.0916e-14	7.4036e-12	2e-15
55331	11	76569417	76734850	2	2	10312	7.4275	5.5352e-14	5.0171e-12	3.9968e-15
55331	11	76569417	76734850	2	2	10312	7.4374	5.1338e-14	5.0171e-12	3.9968e-15
23387	11	116714118	116971631	2	2	229763	8.3963	2.3042e-17	3.4019e-14	1.5551e-19
55331	11	76569417	76734850	2	2	426604	8.8258	5.4361e-19	4.6508e-15	6e-22
4046	11	1871700	1913493	2	2	79283	10.722	3.994e-27	2.6833e-15	1e-37
5139	12	20519679	20840575	2	1	196	4.3835	5.8393e-06	1.2347e-05	2.8711e-06
10818	12	69861629	69973573	2	1	393	4.4411	4.4744e-06	1.0238e-05	2e-06
10728	12	57057125	57084638	2	1	393	4.5579	2.5837e-06	6.7022e-06	1e-06
3849	12	53038342	53048459	2	2	393	4.9106	4.5388e-07	2.0875e-07	2e-06
92293	12	128749448	129192460	2	2	71395	4.9229	4.2639e-07	4.1296e-07	7e-07
9921	12	120969632	121015397	2	2	18224	5.0187	2.6006e-07	3.2502e-07	3e-07
317	12	99036578	99129211	2	1	394173	5.1256	1.4832e-07	1.1654e-06	2e-08
121256	12	129556271	130390712	2	2	898	5.1866	1.0711e-07	2.0496e-08	1.014e-06
144404	12	122148158	122219974	2	1	152757	5.2031	9.8009e-08	2.754e-07	4e-08
23316	12	111469328	111788358	2	1	12307	5.422	2.9467e-08	1.5712e-07	6e-09
6660	12	23682438	24717883	2	2	727126	5.7047	5.8289e-09	7.7859e-10	1e-07
6660	12	23682438	24717883	2	2	727126	5.7315	4.976e-09	7.7859e-10	1e-07
283455	12	117890817	118408899	2	2	251723	5.8537	2.4036e-09	7.0764e-10	2e-08
23409	12	120727502	120751045	2	2	368237	6.0389	7.7588e-10	1.6603e-10	1e-08
283383	12	131435952	131626010	2	2	393	6.1441	4.0215e-10	1.189e-10	6e-09
5801	12	71031853	71317084	2	1	420012	6.2413	2.1695e-10	1.1793e-08	3.9999e-12
283461	12	40017472	40115716	2	2	8758	6.5025	3.9489e-11	2.6555e-10	1.6e-11
8738	12	94068621	94289530	2	2	2500850	6.9425	1.9263e-12	2.3348e-12	8e-12
65244	12	49758188	49921208	2	2	116801	7.2754	1.7273e-13	9.5692e-12	1.199e-14
6490	12	56347889	56363023	2	1	25792	7.2846	1.6127e-13	7.3275e-11	4.4409e-16
23316	12	111469328	111788358	2	1	321152	7.5203	2.7327e-14	2.0483e-10	5e-18
23316	12	111469328	111788358	2	1	93982	7.6537	9.761e-15	1.0483e-12	1.0959e-16
114134	12	40148823	40502347	2	2	51614	7.8284	2.4715e-15	1.0126e-13	4.4409e-16
114134	12	40148823	40502347	2	2	51614	7.9721	7.8017e-16	1.0126e-13	4e-17
775	12	2077452	2807115	2	2	727126	8.0231	5.1552e-16	5.0082e-14	3.5526e-17
6249	12	122755981	122909679	2	2	250041	10.133	1.9637e-24	2.5463e-16	1.2067e-31
23026	13	109246000	109860355	2	2	75681	5.0216	2.5622e-07	4.2376e-08	3e-06
55068	13	43787335	44363616	2	2	2177	6.2464	2.0999e-10	2.9581e-10	4e-10
6564	13	99336055	99407429	2	1	411886	6.3351	1.1858e-10	2.4297e-09	6.0001e-12
55504	13	24142009	24250244	2	2	296821	10.248	6.0164e-25	1.1476e-20	8.7522e-28
8814	14	50796122	50885679	2	2	4586	5.0139	2.6664e-07	5.0179e-08	3e-06
63894	14	77893018	77926483	2	1	1390	5.0149	2.6537e-07	1.1891e-06	6e-08
10243	14	66971625	67648525	2	2	17420	5.0507	2.2009e-07	3.5185e-08	3e-06
9369	14	78634216	80334633	2	2	117968	5.1017	1.6834e-07	3.2017e-08	2e-06
2009	14	100201556	100408397	2	1	2064	5.1528	1.2831e-07	5.5353e-07	3e-08
57161	14	56582539	56768241	2	2	393	5.2916	6.061e-08	7.4741e-09	1.9279e-06
4287	14	92524896	92575465	2	1	420012	5.9627	1.2405e-09	1.5418e-08	1e-10
5826	14	74751980	74772267	2	2	345290	6.2077	2.6884e-10	1.6606e-09	1e-10
23503	14	68213237	68285806	2	1	275763	6.2159	2.5509e-10	1.3267e-08	6.0001e-12
9369	14	78634216	80334633	2	2	204498	7.4638	4.2037e-14	1.1886e-11	4.4409e-16
23186	14	103056496	103196913	2	2	10121	8.1944	1.2596e-16	2.6449e-13	6e-19
145508	14	80962821	81410605	2	1	7304	10.332	2.5154e-25	3.4667e-16	2.0955e-34
342184	15	33057745	33489434	2	2	98345	4.8616	5.8215e-07	8.9596e-08	8e-06
84978	15	44162962	44489929	2	2	68478	5.0262	2.5009e-07	4.2926e-07	2e-07
161497	15	43891685	44004786	2	1	143199	5.0796	1.8915e-07	1.6583e-06	2.6012e-08
11245	15	40091223	40215593	2	2	10680	5.3609	4.1394e-08	1.0387e-08	4e-07
22995	15	49030135	49106592	2	1	62952	5.5584	1.3609e-08	1.9808e-07	1.0616e-09
5151	15	85521244	85682376	2	2	8779	6.2296	2.3381e-10	7.3188e-10	2e-10
4948	15	28000021	28346983	2	1	73265	6.3269	1.2511e-10	4.5675e-09	4e-12
57188	15	84320338	84708594	2	2	363642	7.1346	4.854e-13	1.2711e-11	9.992e-14
57188	15	84320338	84708594	2	2	363642	7.1723	3.6878e-13	1.2711e-11	5e-14
4212	15	37183222	37396000	2	2	767340	7.7789	3.6578e-15	1.4124e-11	2e-18
54715	16	5286969	7763342	2	2	868	4.5892	2.2246e-06	1.7479e-06	4.7084e-06
116285	16	20634555	20711566	2	2	989	4.9747	3.268e-07	8.0114e-08	3e-06
9914	16	84399629	84497793	2	2	393	5.0236	2.535e-07	1.067e-07	9e-07
4775	16	68116154	68263162	2	1	129237	5.0496	2.2141e-07	7.4222e-07	6.8491e-08
55027	16	50097381	50139392	2	2	1043	5.0618	2.076e-07	2.9528e-08	4e-06
29855	16	4894166	4932363	2	2	19136	5.0954	1.7397e-07	8.6971e-08	6e-07
23174	16	87439852	87528370	2	1	185621	5.1801	1.1086e-07	1.2463e-06	1e-08
84656	16	4853204	4899883	2	2	393	5.3128	5.399e-08	2.9725e-08	2e-07
23019	16	58553850	58666290	2	1	83558	5.3668	4.0076e-08	2.0124e-07	8e-09
3394	16	85930274	85956212	2	2	9644	5.5767	1.2255e-08	4.4742e-09	9e-08
83449	16	72152996	72208849	2	2	603743	5.7055	5.7997e-09	2.0427e-08	3e-09
123876	16	20460346	20498991	2	2	393	5.8762	2.0985e-09	2.167e-10	6e-08
23274	16	11035845	11276046	2	2	63153	6.1929	2.9539e-10	4.1982e-09	6e-11
23274	16	11035845	11276046	2	2	63153	6.1955	2.9042e-10	4.1982e-09	6e-11
79068	16	53735375	54148379	2	1	493471	6.7726	6.3244e-12	2.3573e-09	1.9984e-14
3394	16	85930274	85956212	2	1	18795	6.9214	2.2363e-12	1.2533e-09	4e-15
27324	16	52471682	52584214	2	2	4625	8.3737	2.7917e-17	8.5433e-13	6e-21
85407	16	50579741	50674771	2	2	51614	10.853	9.6807e-28	6.5674e-28	5.1445e-26
85407	16	50579741	50674771	2	2	51614	12.3	4.5419e-35	6.5674e-28	7.3468e-40
8522	17	9813926	10104368	2	1	393	4.3879	5.7221e-06	1.1667e-05	3e-06
146754	17	7618131	7737058	2	2	37963	4.95	3.7106e-07	6.4941e-08	5.0569e-06
26115	17	61041413	61505067	2	2	393	4.9542	3.6309e-07	8.9699e-08	2.756e-06
51755	17	37615239	37721398	2	1	21536	5.2098	9.452e-08	9.6558e-07	1e-08
79665	17	57640386	57685713	2	1	143199	5.385	3.6229e-08	6.7044e-07	2e-09
92521	17	19910149	20218072	2	2	143199	5.4751	2.1864e-08	5.7598e-08	1.4882e-08
23108	17	2656550	2941035	2	2	357957	5.6816	6.6705e-09	4.8254e-09	2e-08
10743	17	17582287	17714767	2	1	111855	5.7631	4.1289e-09	8.7178e-08	2e-10
9001	17	39878891	39893398	2	1	21579	5.7761	3.8224e-09	1.4648e-07	1e-10
201266	17	70642085	71091353	2	2	278378	5.7885	3.5515e-09	2.2523e-09	2e-08
6668	17	45971016	46006323	2	2	357957	6.1659	3.5036e-10	1.0736e-10	3e-09
60681	17	39966462	39979469	2	2	450910	6.3196	1.3114e-10	8.1623e-11	8e-10
3837	17	45724361	45762037	2	2	357957	6.3538	1.0506e-10	3.134e-11	1e-09
23131	17	42472645	42583457	2	2	476658	6.3559	1.0361e-10	4.7931e-09	4e-12
57551	17	27715443	27878921	2	2	86475	6.4935	4.1921e-11	3.2053e-11	2e-10
115024	17	39981334	39995023	2	2	400452	7.1545	4.1988e-13	1.8093e-12	6e-13
51096	17	49335397	49375294	2	1	223981	7.222	2.5618e-13	1.6536e-10	4.4409e-16
3690	17	45328708	45390077	2	1	360627	7.9316	1.0814e-15	2.6522e-11	6e-20
2520	17	39866078	39872221	2	1	81140	9.9191	1.7185e-23	2.4713e-17	1.9486e-29
47	17	40023169	40089295	2	2	406621	10.043	4.9086e-24	5.3858e-17	7e-30
47	17	40023169	40089295	2	2	406621	10.047	4.7159e-24	5.3858e-17	7e-30
3728	17	39910859	39945464	2	2	406621	10.222	7.9079e-25	2.9559e-18	6e-30
51226	17	46103533	46123408	2	2	243236	11.182	2.5036e-29	5.8971e-18	1.6802e-39
753	18	13216229	13652753	2	2	755	5.0165	2.6305e-07	4.6989e-07	2e-07
23327	18	55709080	56068772	2	2	19136	5.3868	3.5859e-08	5.8993e-09	7e-07
80206	18	33875177	34360019	2	2	151161	5.5473	1.4506e-08	7.3893e-09	1e-07
1630	18	49864042	51062273	2	2	268532	6.1184	4.725e-10	3.1289e-10	2e-09
23327	18	55709080	56068772	2	2	440141	6.1235	4.5759e-10	1.0992e-10	7e-09
5771	18	12785477	12886837	2	2	19776	6.4083	7.3575e-11	7.4325e-11	2e-10
6925	18	52889562	53305752	2	2	641901	6.5261	3.3757e-11	4.6924e-10	4e-12
9352	18	54270053	54308420	2	2	360627	6.7005	1.0384e-11	1.3082e-11	4e-11
5205	18	55313658	55472827	2	2	394173	6.8939	2.7148e-12	1.3337e-11	2e-12
4650	19	17184091	17324104	2	1	35071	4.9767	3.234e-07	2.6356e-06	4e-08
2788	19	2511218	2705246	2	1	143199	5.0176	2.6165e-07	1.2083e-06	5.9671e-08
3903	19	54865235	54884741	2	1	36704	5.1439	1.3455e-07	4.563e-07	5e-08
8725	19	30412051	30507519	2	2	566833	5.1879	1.0636e-07	3.2893e-07	5e-08
22904	19	1107633	1176782	2	1	431918	5.3827	3.6687e-08	1.8052e-07	8e-09
1463	19	19320273	19363061	2	1	38836	5.4317	2.7914e-08	1.9172e-07	4.5191e-09
1786	19	10244021	10308283	2	2	18190	5.5811	1.1949e-08	2.154e-09	1.6e-07
54929	19	19230425	19251810	2	1	26846	5.5998	1.0729e-08	6.1915e-08	2e-09
6597	19	11069098	11172958	2	1	137136	5.8076	3.1687e-09	1.0841e-07	1e-10
7297	19	10461204	10493748	2	2	51614	5.9371	1.4504e-09	3.7243e-10	1.2e-08
3780	19	18059611	18110133	2	1	26232	6.0568	6.9416e-10	1.3432e-08	4e-11
8541	19	49620146	49654287	2	2	120277	6.1899	3.0105e-10	4.5016e-09	4e-11
81794	19	8645124	8678088	2	2	360627	6.2627	1.8922e-10	2.1896e-10	5.9002e-10
79090	19	45666186	45684001	2	1	204498	6.8615	3.406e-12	3.882e-10	3e-14
9704	19	47850038	47885961	2	1	413942	8.5996	3.9998e-18	6.0357e-13	3.5462e-23
11122	20	40701392	41821057	2	1	9618	4.5871	2.2472e-06	4.3103e-06	1.2e-06
11122	20	40701392	41821057	2	1	9618	4.5873	2.2455e-06	4.3103e-06	1.2e-06
11122	20	40701392	41821057	2	1	9618	4.5873	2.2448e-06	4.3103e-06	1.2e-06
11122	20	40701392	41821057	2	1	9618	4.6603	1.5788e-06	4.3103e-06	6e-07
23394	20	49505585	49550027	2	1	144196	5.1287	1.4588e-07	5.3359e-07	4.4771e-08
55653	20	49408967	49493714	2	2	439144	5.9804	1.1132e-09	1.213e-09	3e-09
83959	20	3208063	3224609	2	2	1286	14.232	2.8908e-46	6.353e-49	4.7127e-41
83959	20	3208063	3224609	2	2	1286	15.031	2.2909e-51	6.353e-49	1e-50
29980	21	34937165	34963519	2	1	393	4.4512	4.2704e-06	9.4307e-06	2e-06
25966	21	43305219	43376566	2	2	393	5.3303	4.9017e-08	2.6921e-08	2e-07
3763	21	38996778	39291241	2	1	51614	8.718	1.4158e-18	2.632e-15	8.5418e-22
3763	21	38996778	39291241	2	1	51614	11.92	4.6292e-33	2.632e-15	1e-50
150350	22	40139049	40292294	2	1	9515	4.2684	9.8424e-06	1.6294e-05	6e-06
3535	22	22377974	23265085	2	1	1390	4.4316	4.6763e-06	8.7408e-06	2.8552e-06
25770	22	29454660	29460422	2	2	393	4.9409	3.8876e-07	3.7207e-08	7.5363e-06
64800	22	43924624	44210717	2	1	715	5.0234	2.5377e-07	1.0819e-06	5.9626e-08
23543	22	36134783	36427179	2	2	310	5.1163	1.558e-07	3.4007e-07	1e-07
728441	22	21562261	21596737	2	1	66225	6.6631	1.3401e-11	2.2541e-08	7.9936e-15
200315	22	39346255	39359189	2	2	12307	6.9232	2.2077e-12	9.9987e-11	1e-13
150365	22	42093018	42195459	2	2	286315	7.3267	1.1794e-13	2.4914e-11	2e-15
23466	22	39257468	39270758	2	2	86475	9.1833	2.0896e-20	2.6459e-19	2.2166e-20
11078	22	38090495	38172563	2	1	88583	9.4999	1.0504e-21	1.0635e-14	2e-28
23466	22	39257468	39270758	2	2	86475	10.723	3.9648e-27	2.6459e-19	2e-33
1756	X	31137345	33360226	2	2	139274	4.8397	6.5028e-07	9.5063e-08	9e-06
11043	X	107066389	107174867	2	2	7999	8.9599	1.6245e-19	1.0025e-19	3.2712e-18
2104	1	216676588	217313597	1	1	2256	4.2884	9e-06	9e-06	9e-06
4919	1	64237190	64647181	1	1	139274	4.2884	9e-06	9e-06	9e-06
5321	1	186795532	186958113	1	1	3988	4.2884	9e-06	9e-06	9e-06
5768	1	180121468	180169430	1	1	2524	4.2884	9e-06	9e-06	9e-06
8891	1	45316194	45454894	1	1	2177	4.2884	9e-06	9e-06	9e-06
9213	1	180598646	180859415	1	1	1287	4.2884	9e-06	9e-06	9e-06
9213	1	180598646	180859415	1	1	1287	4.2884	9e-06	9e-06	9e-06
26027	1	55005430	55100417	1	1	12127	4.2884	9e-06	9e-06	9e-06
55061	1	223394161	223540064	1	1	40465	4.2884	9e-06	9e-06	9e-06
64766	1	33279868	33324480	1	1	1390	4.2884	9e-06	9e-06	9e-06
81494	1	196944167	196978804	1	1	142486	4.2884	9e-06	9e-06	9e-06
113451	1	33544211	33586132	1	1	98	4.2884	9e-06	9e-06	9e-06
114784	1	33979609	34633943	1	1	2177	4.2884	9e-06	9e-06	9e-06
127933	1	162464464	162499419	1	1	40094	4.2884	9e-06	9e-06	9e-06
199974	1	47530660	47583992	1	1	1522	4.2884	9e-06	9e-06	9e-06
343413	1	159767782	159786047	1	1	274	4.2884	9e-06	9e-06	9e-06
7268	1	55178995	55208330	1	1	1390	4.3145	8e-06	8e-06	8e-06
9295	1	70668865	70717703	1	1	4317	4.3145	8e-06	8e-06	8e-06
9295	1	70668865	70717703	1	1	4317	4.3145	8e-06	8e-06	8e-06
55733	1	210499096	210849638	1	1	16375	4.3145	8e-06	8e-06	8e-06
64754	1	245912642	246673144	1	1	51710	4.3145	8e-06	8e-06	8e-06
84966	1	18431740	18704977	1	1	92957	4.3145	8e-06	8e-06	8e-06
85440	1	62920397	63156539	1	1	1043	4.3145	8e-06	8e-06	8e-06
260425	1	113930587	114228545	1	1	536	4.3145	8e-06	8e-06	8e-06
388743	1	223714972	223855936	1	1	151161	4.3145	8e-06	8e-06	8e-06
1600	1	57460453	58718711	1	1	359187	4.3439	7e-06	7e-06	7e-06
4000	1	156049869	156109880	1	1	40187	4.3439	7e-06	7e-06	7e-06
5236	1	64056447	64125916	1	1	14912	4.3439	7e-06	7e-06	7e-06
5321	1	186795532	186958113	1	1	4058	4.3439	7e-06	7e-06	7e-06
5733	1	71318036	71515997	1	1	98	4.3439	7e-06	7e-06	7e-06
5778	1	202116141	202133216	1	1	409728	4.3439	7e-06	7e-06	7e-06
6262	1	237203010	237997288	1	1	1554	4.3439	7e-06	7e-06	7e-06
6262	1	237203010	237997288	1	1	1554	4.3439	7e-06	7e-06	7e-06
10877	1	196854644	196887843	1	1	19275	4.3439	7e-06	7e-06	7e-06
23248	1	150334124	150449042	1	1	61220	4.3439	7e-06	7e-06	7e-06
23254	1	14217146	15444544	1	1	6457	4.3439	7e-06	7e-06	7e-06
23432	1	168048780	168109405	1	1	62453	4.3439	7e-06	7e-06	7e-06
25903	1	161952982	161996672	1	1	2107	4.3439	7e-06	7e-06	7e-06
55083	1	245315787	245866428	1	1	2454	4.3439	7e-06	7e-06	7e-06
59352	1	202160618	202288889	1	1	831	4.3439	7e-06	7e-06	7e-06
79739	1	84335057	84467350	1	1	707	4.3439	7e-06	7e-06	7e-06
79739	1	84335057	84467350	1	1	707	4.3439	7e-06	7e-06	7e-06
81839	1	116182074	116240845	1	1	898	4.3439	7e-06	7e-06	7e-06
114784	1	33979609	34633943	1	1	715	4.3439	7e-06	7e-06	7e-06
255928	1	210109019	210337636	1	1	706	4.3439	7e-06	7e-06	7e-06
284521	1	248097993	248264224	1	1	22880	4.3439	7e-06	7e-06	7e-06
387597	1	166882441	166947076	1	1	151161	4.3439	7e-06	7e-06	7e-06
1378	1	207666973	207815110	1	1	1390	4.3776	6e-06	6e-06	6e-06
1889	1	21543740	21674534	1	1	196	4.3776	6e-06	6e-06	6e-06
5142	1	66255693	66840262	1	1	73265	4.3776	6e-06	6e-06	6e-06
5321	1	186795532	186958113	1	1	6512	4.3776	6e-06	6e-06	6e-06
5322	1	20383657	20418394	1	1	1031	4.3776	6e-06	6e-06	6e-06
9903	1	6650784	6665458	1	1	73265	4.3776	6e-06	6e-06	6e-06
22796	1	230775702	230829731	1	1	5272	4.3776	6e-06	6e-06	6e-06
23095	1	10268106	10441664	1	1	1274	4.3776	6e-06	6e-06	6e-06
23155	1	109472130	109508621	1	1	2656	4.3776	6e-06	6e-06	6e-06
23254	1	14217146	15444544	1	1	5272	4.3776	6e-06	6e-06	6e-06
25782	1	220321610	220448343	1	1	5734	4.3776	6e-06	6e-06	6e-06
55083	1	245315787	245866428	1	1	481	4.3776	6e-06	6e-06	6e-06
79180	1	15733891	15756839	1	1	7999	4.3776	6e-06	6e-06	6e-06
84838	1	247460717	247497794	1	1	18190	4.3776	6e-06	6e-06	6e-06
84838	1	247460717	247497794	1	1	18190	4.3776	6e-06	6e-06	6e-06
84838	1	247460717	247497794	1	1	18190	4.3776	6e-06	6e-06	6e-06
89796	1	201505743	201796102	1	1	618	4.3776	6e-06	6e-06	6e-06
126859	1	179332355	179523870	1	1	1861	4.3776	6e-06	6e-06	6e-06
200150	1	242251689	242690498	1	1	375	4.3776	6e-06	6e-06	6e-06
653519	1	145764595	145829603	1	1	889	4.3776	6e-06	6e-06	6e-06
100287898	1	2572807	2708730	1	1	12097	4.3776	6e-06	6e-06	6e-06
473	1	8412464	8880199	1	1	327253	4.4172	5e-06	5e-06	5e-06
3339	1	22148737	22266250	1	1	4122	4.4172	5e-06	5e-06	5e-06
3918	1	183145452	183214262	1	1	10911	4.4172	5e-06	5e-06	5e-06
4063	1	160763364	160798045	1	1	412	4.4172	5e-06	5e-06	5e-06
6894	1	234527059	234617363	1	1	2929	4.4172	5e-06	5e-06	5e-06
10623	1	145592605	145613472	1	1	139274	4.4172	5e-06	5e-06	5e-06
25936	1	212899495	212967639	1	1	405	4.4172	5e-06	5e-06	5e-06
55356	1	116516619	116612675	1	1	1287	4.4172	5e-06	5e-06	5e-06
55356	1	116516619	116612675	1	1	1287	4.4172	5e-06	5e-06	5e-06
56776	1	240252685	240638491	1	1	1355	4.4172	5e-06	5e-06	5e-06
56776	1	240252685	240638491	1	1	1355	4.4172	5e-06	5e-06	5e-06
779	1	201008635	201084194	1	1	1390	4.4652	4e-06	4e-06	4e-06
1600	1	57460453	58718711	1	1	219579	4.4652	4e-06	4e-06	4e-06
2590	1	230200456	230417875	1	1	3619	4.4652	4e-06	4e-06	4e-06
4438	1	76260056	76379581	1	1	19275	4.4652	4e-06	4e-06	4e-06
5087	1	164526097	164821067	1	1	536	4.4652	4e-06	4e-06	4e-06
5142	1	66255693	66840262	1	1	41505	4.4652	4e-06	4e-06	4e-06
6847	1	115394955	115537991	1	1	534	4.4652	4e-06	4e-06	4e-06
8444	1	206806381	206823229	1	1	1800	4.4652	4e-06	4e-06	4e-06
9672	1	31342313	31383980	1	1	151161	4.4652	4e-06	4e-06	4e-06
22854	1	107680040	108024477	1	1	51710	4.4652	4e-06	4e-06	4e-06
23038	1	27558507	27635124	1	1	22422	4.4652	4e-06	4e-06	4e-06
23254	1	14217146	15444544	1	1	513	4.4652	4e-06	4e-06	4e-06
25893	1	247800507	248043440	1	1	2394	4.4652	4e-06	4e-06	4e-06
26270	1	11721650	11734411	1	1	1471	4.4652	4e-06	4e-06	4e-06
55740	1	225674534	225843345	1	1	9986	4.4652	4e-06	4e-06	4e-06
57095	1	24102376	24114722	1	1	10344	4.4652	4e-06	4e-06	4e-06
57134	1	25941459	26111258	1	1	92957	4.4652	4e-06	4e-06	4e-06
79577	1	193088588	193223945	1	1	62453	4.4652	4e-06	4e-06	4e-06
84251	1	66996566	67210768	1	1	409728	4.4652	4e-06	4e-06	4e-06
84288	1	245130671	245288530	1	1	40465	4.4652	4e-06	4e-06	4e-06
84938	1	63247277	63330941	1	1	7321	4.4652	4e-06	4e-06	4e-06
148479	1	6671256	6684093	1	1	151161	4.4652	4e-06	4e-06	4e-06
1131	1	239547376	240078750	1	1	151161	4.5264	3e-06	3e-06	3e-06
1269	1	24197005	24288049	1	1	62453	4.5264	3e-06	3e-06	3e-06
2140	1	28296855	28417673	1	1	715	4.5264	3e-06	3e-06	3e-06
3310	1	161491536	161496687	1	1	2246	4.5264	3e-06	3e-06	3e-06
3310	1	161491536	161496687	1	1	2246	4.5264	3e-06	3e-06	3e-06
3310	1	161491536	161496687	1	1	2246	4.5264	3e-06	3e-06	3e-06
5788	1	198605598	198726605	1	1	1245	4.5264	3e-06	3e-06	3e-06
6000	1	240938817	241523005	1	1	326113	4.5264	3e-06	3e-06	3e-06
10352	1	119573839	119685904	1	1	4775	4.5264	3e-06	3e-06	3e-06
10352	1	119573839	119685904	1	1	4775	4.5264	3e-06	3e-06	3e-06
10352	1	119573839	119685904	1	1	4775	4.5264	3e-06	3e-06	3e-06
11315	1	8019214	8045342	1	1	139274	4.5264	3e-06	3e-06	3e-06
23418	1	197168092	197447585	1	1	151161	4.5264	3e-06	3e-06	3e-06
55144	1	90284073	90401991	1	1	8764	4.5264	3e-06	3e-06	3e-06
55268	1	53361582	53395346	1	1	151161	4.5264	3e-06	3e-06	3e-06
56776	1	240252685	240638491	1	1	3179	4.5264	3e-06	3e-06	3e-06
58155	1	97184661	97280605	1	1	1755	4.5264	3e-06	3e-06	3e-06
58155	1	97184661	97280605	1	1	1755	4.5264	3e-06	3e-06	3e-06
84824	1	161674262	161684142	1	1	2308	4.5264	3e-06	3e-06	3e-06
89866	1	177892825	177941688	1	1	139274	4.5264	3e-06	3e-06	3e-06
115019	1	205882176	205915088	1	1	2394	4.5264	3e-06	3e-06	3e-06
256435	1	76537889	77100311	1	1	1268	4.5264	3e-06	3e-06	3e-06
343450	1	196194913	196580190	1	1	24094	4.5264	3e-06	3e-06	3e-06
100129924	1	43251161	43264227	1	1	151161	4.5264	3e-06	3e-06	3e-06
6007	1	25596384	25656936	1	1	393	4.5264	3e-06	3e-06	3e-06
23585	1	25662289	25688852	1	1	393	4.5264	3e-06	3e-06	3e-06
51377	1	192981496	193031737	1	1	393	4.5264	3e-06	3e-06	3e-06
607	1	147010722	147098022	1	1	755	4.6114	2e-06	2e-06	2e-06
919	1	167399877	167490347	1	1	25708	4.6114	2e-06	2e-06	2e-06
1600	1	57460453	58718711	1	1	2442	4.6114	2e-06	2e-06	2e-06
3428	1	158977182	159024945	1	1	7321	4.6114	2e-06	2e-06	2e-06
4139	1	220699068	220837799	1	1	440	4.6114	2e-06	2e-06	2e-06
4914	1	156783042	156851642	1	1	6161	4.6114	2e-06	2e-06	2e-06
5784	1	214521640	214727524	1	1	1409	4.6114	2e-06	2e-06	2e-06
8503	1	46505812	46644667	1	1	4058	4.6114	2e-06	2e-06	2e-06
9696	1	17245945	17299474	1	1	6699	4.6114	2e-06	2e-06	2e-06
11330	1	15762438	15773153	1	1	7999	4.6114	2e-06	2e-06	2e-06
23046	1	200938514	200995328	1	1	61220	4.6114	2e-06	2e-06	2e-06
23046	1	200938514	200995328	1	1	61220	4.6114	2e-06	2e-06	2e-06
23576	1	85784168	86046546	1	1	157	4.6114	2e-06	2e-06	2e-06
25790	1	159842150	159872492	1	1	374	4.6114	2e-06	2e-06	2e-06
26052	1	171808118	172387606	1	1	139274	4.6114	2e-06	2e-06	2e-06
26523	1	36332912	36395211	1	1	248715	4.6114	2e-06	2e-06	2e-06
51592	1	114935399	115056281	1	1	374	4.6114	2e-06	2e-06	2e-06
58497	1	150978367	151008189	1	1	2830	4.6114	2e-06	2e-06	2e-06
89872	1	154291092	154297801	1	1	51710	4.6114	2e-06	2e-06	2e-06
91156	1	201157452	201198080	1	1	142486	4.6114	2e-06	2e-06	2e-06
148870	1	3666465	3688209	1	1	2775	4.6114	2e-06	2e-06	2e-06
149095	1	155003756	155023406	1	1	151161	4.6114	2e-06	2e-06	2e-06
388588	1	3686852	3692546	1	1	2775	4.6114	2e-06	2e-06	2e-06
401994	1	248844580	248864758	1	1	582	4.6114	2e-06	2e-06	2e-06
606495	1	54638009	54668246	1	1	868	4.6114	2e-06	2e-06	2e-06
1131	1	239547376	240078750	1	1	9986	4.7534	1e-06	1e-06	1e-06
1600	1	57460453	58718711	1	1	786	4.7534	1e-06	1e-06	1e-06
4921	1	162599728	162756409	1	1	5637	4.7534	1e-06	1e-06	1e-06
5293	1	9709289	9789172	1	1	989	4.7534	1e-06	1e-06	1e-06
5351	1	11992224	12035599	1	1	18190	4.7534	1e-06	1e-06	1e-06
5351	1	11992224	12035599	1	1	18190	4.7534	1e-06	1e-06	1e-06
5396	1	170630813	170708541	1	1	359187	4.7534	1e-06	1e-06	1e-06
6913	1	119425666	119534679	1	1	898	4.7534	1e-06	1e-06	1e-06
7799	1	14024214	14151574	1	1	10408	4.7534	1e-06	1e-06	1e-06
8438	1	46710867	46744145	1	1	707	4.7534	1e-06	1e-06	1e-06
8438	1	46710867	46744145	1	1	707	4.7534	1e-06	1e-06	1e-06
9829	1	65717633	65881552	1	1	151161	4.7534	1e-06	1e-06	1e-06
22883	1	9789079	9887050	1	1	898	4.7534	1e-06	1e-06	1e-06
22911	1	109512835	109587360	1	1	2656	4.7534	1e-06	1e-06	1e-06
23114	1	204795282	204991950	1	1	898	4.7534	1e-06	1e-06	1e-06
23254	1	14217146	15444544	1	1	157	4.7534	1e-06	1e-06	1e-06
23254	1	14217146	15444544	1	1	193489	4.7534	1e-06	1e-06	1e-06
54933	1	39350614	39409956	1	1	2177	4.7534	1e-06	1e-06	1e-06
55160	1	17844193	18024370	1	1	920	4.7534	1e-06	1e-06	1e-06
55277	1	59760125	60228402	1	1	7999	4.7534	1e-06	1e-06	1e-06
64175	1	43212006	43235255	1	1	1408	4.7534	1e-06	1e-06	1e-06
64793	1	26558144	26605529	1	1	73265	4.7534	1e-06	1e-06	1e-06
83593	1	206678366	206762616	1	1	16753	4.7534	1e-06	1e-06	1e-06
83593	1	206678366	206762616	1	1	16753	4.7534	1e-06	1e-06	1e-06
83593	1	206678366	206762616	1	1	16753	4.7534	1e-06	1e-06	1e-06
83593	1	206678366	206762616	1	1	16753	4.7534	1e-06	1e-06	1e-06
84970	1	34630124	34684732	1	1	4050	4.7534	1e-06	1e-06	1e-06
89796	1	201505743	201796102	1	1	359187	4.7534	1e-06	1e-06	1e-06
116841	1	227920197	227968932	1	1	500	4.7534	1e-06	1e-06	1e-06
255631	1	86194916	86624621	1	1	1090	4.7534	1e-06	1e-06	1e-06
260425	1	113930587	114228545	1	1	1252	4.7534	1e-06	1e-06	1e-06
388662	1	110690632	110744824	1	1	893	4.7534	1e-06	1e-06	1e-06
388662	1	110690632	110744824	1	1	400	4.7534	1e-06	1e-06	1e-06
7813	1	92974253	93260461	1	1	422	4.7747	9e-07	9e-07	9e-07
29097	1	224542013	224567154	1	1	19136	4.7747	9e-07	9e-07	9e-07
7371	1	165794232	165880855	1	1	41505	4.7983	8e-07	8e-07	8e-07
55740	1	225674534	225843345	1	1	121885	4.7983	8e-07	8e-07	8e-07
59269	1	41972036	42504096	1	1	923	4.7983	8e-07	8e-07	8e-07
59269	1	41972036	42504096	1	1	1317	4.7983	8e-07	8e-07	8e-07
255928	1	210109019	210337636	1	1	28599	4.7983	8e-07	8e-07	8e-07
9462	1	178060364	178448649	1	1	81582	4.825	7e-07	7e-07	7e-07
10026	1	77554666	77687632	1	1	85716	4.825	7e-07	7e-07	7e-07
22854	1	107680040	108024477	1	1	20776	4.825	7e-07	7e-07	7e-07
23261	1	6842884	7829766	1	1	73265	4.825	7e-07	7e-07	7e-07
25790	1	159842150	159872492	1	1	1528	4.825	7e-07	7e-07	7e-07
55224	1	204100190	204123807	1	1	920	4.825	7e-07	7e-07	7e-07
63036	1	15780723	15798586	1	1	7999	4.825	7e-07	7e-07	7e-07
81563	1	184353650	184598155	1	1	1043	4.825	7e-07	7e-07	7e-07
192669	1	36393864	36522360	1	1	1390	4.825	7e-07	7e-07	7e-07
257194	1	71868625	72751033	1	1	73265	4.825	7e-07	7e-07	7e-07
476	1	116912302	116948069	1	1	79	4.8556	6e-07	6e-07	6e-07
5226	1	10456384	10480565	1	1	9986	4.8556	6e-07	6e-07	6e-07
54998	1	1309110	1313318	1	1	20883	4.8556	6e-07	6e-07	6e-07
114784	1	33979609	34633943	1	1	3988	4.8556	6e-07	6e-07	6e-07
114803	1	59120411	59168247	1	1	10538	4.8556	6e-07	6e-07	6e-07
103	1	154554533	154602956	1	1	85716	4.8916	5e-07	5e-07	5e-07
4000	1	156049869	156109880	1	1	2989	4.8916	5e-07	5e-07	5e-07
4000	1	156049869	156109880	1	1	2989	4.8916	5e-07	5e-07	5e-07
5929	1	205055270	205093650	1	1	151161	4.8916	5e-07	5e-07	5e-07
6390	1	17345217	17383165	1	1	139274	4.8916	5e-07	5e-07	5e-07
9859	1	243287730	243421784	1	1	2258	4.8916	5e-07	5e-07	5e-07
10753	1	230880589	230937749	1	1	9986	4.8916	5e-07	5e-07	5e-07
114784	1	33979609	34633943	1	1	2563	4.8916	5e-07	5e-07	5e-07
127943	1	161689098	161697933	1	1	5439	4.8916	5e-07	5e-07	5e-07
919	1	167399877	167490347	1	1	15283	4.9354	4e-07	4e-07	4e-07
5690	1	36040259	36109945	1	1	5286	4.9354	4e-07	4e-07	4e-07
5788	1	198605598	198726605	1	1	1225	4.9354	4e-07	4e-07	4e-07
8476	1	227177566	227508693	1	1	2256	4.9354	4e-07	4e-07	4e-07
10885	1	118469872	118503049	1	1	139274	4.9354	4e-07	4e-07	4e-07
79647	1	39454416	39471737	1	1	5941	4.9354	4e-07	4e-07	4e-07
127833	1	202559724	202682051	1	1	1114	4.9354	4e-07	4e-07	4e-07
374986	1	78242809	78345225	1	1	85716	4.9354	4e-07	4e-07	4e-07
1379	1	207815958	207897036	1	1	105318	4.9912	3e-07	3e-07	3e-07
23569	1	17632190	17690495	1	1	591	4.9912	3e-07	3e-07	3e-07
23569	1	17632190	17690495	1	1	591	4.9912	3e-07	3e-07	3e-07
51742	1	235330210	235494032	1	1	38580	4.9912	3e-07	3e-07	3e-07
81025	1	39339739	39349798	1	1	5941	4.9912	3e-07	3e-07	3e-07
149233	1	67602090	67725662	1	1	139	4.9912	3e-07	3e-07	3e-07
255928	1	210109019	210337636	1	1	349	4.9912	3e-07	3e-07	3e-07
943	1	12120934	12204264	1	1	459000	5.069	2e-07	2e-07	2e-07
962	1	160648536	160684141	1	1	1328	5.069	2e-07	2e-07	2e-07
3604	1	7975931	8005725	1	1	19602	5.069	2e-07	2e-07	2e-07
10420	1	45809555	45959340	1	1	139274	5.069	2e-07	2e-07	2e-07
23046	1	200938514	200995328	1	1	9484	5.069	2e-07	2e-07	2e-07
23126	1	151375200	151448253	1	1	322580	5.069	2e-07	2e-07	2e-07
23418	1	197168092	197447585	1	1	16753	5.069	2e-07	2e-07	2e-07
23418	1	197168092	197447585	1	1	16753	5.069	2e-07	2e-07	2e-07
23418	1	197168092	197447585	1	1	16753	5.069	2e-07	2e-07	2e-07
23418	1	197168092	197447585	1	1	16753	5.069	2e-07	2e-07	2e-07
23623	1	155288140	155300909	1	1	43055	5.069	2e-07	2e-07	2e-07
199857	1	95448279	95541012	1	1	151161	5.069	2e-07	2e-07	2e-07
353500	1	39954818	39995541	1	1	10408	5.069	2e-07	2e-07	2e-07
374946	1	11749281	11780336	1	1	10154	5.069	2e-07	2e-07	2e-07
1376	1	53659601	53679869	1	1	3881	5.1993	1e-07	1e-07	1e-07
1378	1	207666973	207815110	1	1	41505	5.1993	1e-07	1e-07	1e-07
4194	1	204483007	204596131	1	1	2757	5.1993	1e-07	1e-07	1e-07
6195	1	26853749	26901520	1	1	715	5.1993	1e-07	1e-07	1e-07
6894	1	234527059	234617363	1	1	22422	5.1993	1e-07	1e-07	1e-07
8682	1	160172625	160185162	1	1	62	5.1993	1e-07	1e-07	1e-07
8863	1	7841913	7905241	1	1	139274	5.1993	1e-07	1e-07	1e-07
23418	1	197168092	197447585	1	1	322580	5.1993	1e-07	1e-07	1e-07
55083	1	245315787	245866428	1	1	409728	5.1993	1e-07	1e-07	1e-07
55733	1	210499096	210849638	1	1	123671	5.1993	1e-07	1e-07	1e-07
55733	1	210499096	210849638	1	1	123671	5.1993	1e-07	1e-07	1e-07
55733	1	210499096	210849638	1	1	123671	5.1993	1e-07	1e-07	1e-07
55733	1	210499096	210849638	1	1	123671	5.1993	1e-07	1e-07	1e-07
55733	1	210499096	210849638	1	1	123671	5.1993	1e-07	1e-07	1e-07
55966	1	4712605	4843851	1	1	192	5.1993	1e-07	1e-07	1e-07
84288	1	245130671	245288530	1	1	2989	5.1993	1e-07	1e-07	1e-07
84288	1	245130671	245288530	1	1	2989	5.1993	1e-07	1e-07	1e-07
163404	1	99355801	99472949	1	1	4698	5.1993	1e-07	1e-07	1e-07
3604	1	7975931	8005725	1	1	15283	5.2189	9e-08	9e-08	9e-08
3645	1	156810665	156831212	1	1	459000	5.2189	9e-08	9e-08	9e-08
4914	1	156783042	156851642	1	1	459000	5.2189	9e-08	9e-08	9e-08
7049	1	92145900	92374059	1	1	93333	5.2189	9e-08	9e-08	9e-08
200030	1	146032542	146085133	1	1	139274	5.2189	9e-08	9e-08	9e-08
473	1	8412464	8880199	1	1	459000	5.2652	7e-08	7e-08	7e-08
2517	1	24171567	24197359	1	1	7353	5.2652	7e-08	7e-08	7e-08
8934	1	205737114	205747115	1	1	5691	5.2652	7e-08	7e-08	7e-08
1520	1	150702672	150740933	1	1	41505	5.2935	6e-08	6e-08	6e-08
10207	1	62205649	62629592	1	1	20883	5.2935	6e-08	6e-08	6e-08
11315	1	8019214	8045342	1	1	74393	5.2935	6e-08	6e-08	6e-08
54751	1	16080607	16113089	1	1	459000	5.2935	6e-08	6e-08	6e-08
148979	1	53971904	54206248	1	1	1629	5.2935	6e-08	6e-08	6e-08
140	1	112025970	112109102	1	1	898	5.3267	5e-08	5e-08	5e-08
5317	1	201250080	201302121	1	1	400	5.3267	5e-08	5e-08	5e-08
9372	1	52605178	52812358	1	1	2177	5.3267	5e-08	5e-08	5e-08
23499	1	39547339	39952810	1	1	610118	5.3267	5e-08	5e-08	5e-08
80176	1	9332702	9429591	1	1	1157	5.3267	5e-08	5e-08	5e-08
260425	1	113930587	114228545	1	1	86475	5.3267	5e-08	5e-08	5e-08
260425	1	113930587	114228545	1	1	86475	5.3267	5e-08	5e-08	5e-08
260425	1	113930587	114228545	1	1	86475	5.3267	5e-08	5e-08	5e-08
1131	1	239547376	240078750	1	1	3988	5.3671	4e-08	4e-08	4e-08
1889	1	21543740	21674534	1	1	359187	5.3671	4e-08	4e-08	4e-08
2773	1	110088686	110138465	1	1	409728	5.3671	4e-08	4e-08	4e-08
10207	1	62205649	62629592	1	1	70506	5.3671	4e-08	4e-08	4e-08
10390	1	111679749	111727724	1	1	2796	5.3671	4e-08	4e-08	4e-08
11124	1	50906935	51428436	1	1	22650	5.3671	4e-08	4e-08	4e-08
22854	1	107680040	108024477	1	1	523	5.3671	4e-08	4e-08	4e-08
22854	1	107680040	108024477	1	1	523	5.3671	4e-08	4e-08	4e-08
26009	1	78028160	78151619	1	1	598	5.3671	4e-08	4e-08	4e-08
1953	1	3404506	3530559	1	1	459000	5.4188	3e-08	3e-08	3e-08
9829	1	65717633	65881552	1	1	727126	5.4188	3e-08	3e-08	3e-08
9829	1	65717633	65881552	1	1	727126	5.4188	3e-08	3e-08	3e-08
9829	1	65717633	65881552	1	1	727126	5.4188	3e-08	3e-08	3e-08
9927	1	12037738	12073572	1	1	417151	5.4188	3e-08	3e-08	3e-08
9927	1	12037738	12073572	1	1	417151	5.4188	3e-08	3e-08	3e-08
10026	1	77554666	77687632	1	1	204498	5.4188	3e-08	3e-08	3e-08
10712	1	155216996	155227774	1	1	86475	5.4188	3e-08	3e-08	3e-08
10712	1	155216996	155227774	1	1	86475	5.4188	3e-08	3e-08	3e-08
10712	1	155216996	155227774	1	1	86475	5.4188	3e-08	3e-08	3e-08
23155	1	109472130	109508621	1	1	556676	5.4188	3e-08	3e-08	3e-08
60313	1	46092976	46156282	1	1	139274	5.4188	3e-08	3e-08	3e-08
80222	1	150457340	150480085	1	1	393873	5.4188	3e-08	3e-08	3e-08
257194	1	71868625	72751033	1	1	567288	5.4188	3e-08	3e-08	3e-08
339479	1	190066792	190450034	1	1	379	5.4188	3e-08	3e-08	3e-08
378708	1	10487444	10510239	1	1	157242	5.4188	3e-08	3e-08	3e-08
100526739	1	10487659	10512060	1	1	157242	5.4188	3e-08	3e-08	3e-08
473	1	8412464	8880199	1	1	727126	5.4909	2e-08	2e-08	2e-08
473	1	8412464	8880199	1	1	727126	5.4909	2e-08	2e-08	2e-08
6000	1	240938817	241523005	1	1	211763	5.4909	2e-08	2e-08	2e-08
7818	1	155655193	155708801	1	1	139274	5.4909	2e-08	2e-08	2e-08
9926	1	211916799	212051031	1	1	2697	5.4909	2e-08	2e-08	2e-08
57685	1	64933976	65158741	1	1	459000	5.4909	2e-08	2e-08	2e-08
80342	1	209926893	209955668	1	1	151	5.4909	2e-08	2e-08	2e-08
90529	1	24683489	24744087	1	1	459000	5.4909	2e-08	2e-08	2e-08
284697	1	92543362	92613397	1	1	23253	5.4909	2e-08	2e-08	2e-08
353131	1	152797449	152800573	1	1	417151	5.4909	2e-08	2e-08	2e-08
353135	1	152756253	152760902	1	1	22422	5.4909	2e-08	2e-08	2e-08
100287898	1	2572807	2708730	1	1	19054	5.4909	2e-08	2e-08	2e-08
101927844	1	87675852	87717014	1	1	139274	5.4909	2e-08	2e-08	2e-08
919	1	167399877	167490347	1	1	459000	5.612	1e-08	1e-08	1e-08
2517	1	24171567	24197359	1	1	86475	5.612	1e-08	1e-08	1e-08
2517	1	24171567	24197359	1	1	86475	5.612	1e-08	1e-08	1e-08
5174	1	145725162	145764207	1	1	139274	5.612	1e-08	1e-08	1e-08
9967	1	36687517	36770958	1	1	727126	5.612	1e-08	1e-08	1e-08
9967	1	36687517	36770958	1	1	727126	5.612	1e-08	1e-08	1e-08
10207	1	62205649	62629592	1	1	459000	5.612	1e-08	1e-08	1e-08
55827	1	167903297	168045081	1	1	101218	5.612	1e-08	1e-08	1e-08
79819	1	67278568	67393407	1	1	459000	5.612	1e-08	1e-08	1e-08
9877	1	203762165	203823256	1	1	9450	5.6302	9e-09	9e-09	9e-09
22823	1	93542292	93604638	1	1	556676	5.6302	9e-09	9e-09	9e-09
65243	1	40913274	40929390	1	1	139274	5.6302	9e-09	9e-09	9e-09
257194	1	71868625	72751033	1	1	459000	5.6505	8e-09	8e-09	8e-09
23261	1	6842884	7829766	1	1	21389	5.6734	7e-09	7e-09	7e-09
284656	1	38181646	38233324	1	1	459000	5.6997	6e-09	6e-09	6e-09
473	1	8412464	8880199	1	1	406621	5.7685	4e-09	4e-09	4e-09
10806	1	243416807	243663393	1	1	48070	5.7685	4e-09	4e-09	4e-09
26289	1	77745162	78025654	1	1	287323	5.7685	4e-09	4e-09	4e-09
51603	1	171748261	171766856	1	1	482730	5.7685	4e-09	4e-09	4e-09
57326	1	154916553	154931124	1	1	482730	5.7685	4e-09	4e-09	4e-09
255231	1	85391266	85465296	1	1	38582	5.7685	4e-09	4e-09	4e-09
55229	1	2439975	2460561	1	1	135236	5.8168	3e-09	3e-09	3e-09
84196	1	22004791	22112188	1	1	556676	5.8168	3e-09	3e-09	3e-09
100287898	1	2572807	2708730	1	1	26405	5.8168	3e-09	3e-09	3e-09
23400	1	17312453	17340967	1	1	37831	5.8842	2e-09	2e-09	2e-09
26289	1	77745162	78025654	1	1	556676	5.8842	2e-09	2e-09	2e-09
54973	1	1246965	1262567	1	1	459000	5.8842	2e-09	2e-09	2e-09
91624	1	78351700	78412009	1	1	1359	5.8842	2e-09	2e-09	2e-09
126859	1	179332355	179523870	1	1	135236	5.8842	2e-09	2e-09	2e-09
163486	1	197473878	197747123	1	1	86475	5.8842	2e-09	2e-09	2e-09
962	1	160648536	160684141	1	1	41505	5.9978	1e-09	1e-09	1e-09
10286	1	115110178	115126765	1	1	35188	5.9978	1e-09	1e-09	1e-09
84134	1	161193229	161200536	1	1	281699	5.9978	1e-09	1e-09	1e-09
84301	1	15941453	15995539	1	1	2287	5.9978	1e-09	1e-09	1e-09
339501	1	228000918	228034171	1	1	459000	5.9978	1e-09	1e-09	1e-09
59269	1	41972036	42504096	1	1	459000	6.0149	9e-10	9e-10	9e-10
55870	1	155305052	155534824	1	1	139274	6.0555	7e-10	7e-10	7e-10
92235	1	167060814	167098402	1	1	7040	6.0555	7e-10	7e-10	7e-10
23127	1	183898988	184009404	1	1	393873	6.0802	6e-10	6e-10	6e-10
54544	1	152484478	152488481	1	1	406621	6.0802	6e-10	6e-10	6e-10
54544	1	152484478	152488481	1	1	406621	6.0802	6e-10	6e-10	6e-10
11124	1	50906935	51428436	1	1	31190	6.1094	5e-10	5e-10	5e-10
126669	1	154442118	154477286	1	1	116863	6.1094	5e-10	5e-10	5e-10
126669	1	154442118	154477286	1	1	116863	6.1094	5e-10	5e-10	5e-10
9860	1	113613292	113667824	1	1	139274	6.1449	4e-10	4e-10	4e-10
23095	1	10268106	10441664	1	1	240	6.1904	3e-10	3e-10	3e-10
84251	1	66996566	67210768	1	1	7208	6.1904	3e-10	3e-10	3e-10
84871	1	48998527	50492126	1	1	31190	6.1904	3e-10	3e-10	3e-10
922	1	157796861	157814134	1	1	38582	6.254	2e-10	2e-10	2e-10
6097	1	151778547	151806848	1	1	341215	6.254	2e-10	2e-10	2e-10
10250	1	24967094	24999772	1	1	15283	6.254	2e-10	2e-10	2e-10
55705	1	201795788	201853422	1	1	459000	6.254	2e-10	2e-10	2e-10
79679	1	117686209	117756082	1	1	139274	6.254	2e-10	2e-10	2e-10
84722	1	109822176	109828290	1	1	459000	6.254	2e-10	2e-10	2e-10
116983	1	1227764	1245804	1	1	86475	6.254	2e-10	2e-10	2e-10
116983	1	1227764	1245804	1	1	86475	6.254	2e-10	2e-10	2e-10
116983	1	1227764	1245804	1	1	86475	6.254	2e-10	2e-10	2e-10
260425	1	113930587	114228545	1	1	459000	6.254	2e-10	2e-10	2e-10
6635	1	203828240	203840280	1	1	139274	6.3613	1e-10	1e-10	1e-10
55765	1	200858127	200884864	1	1	459000	6.3613	1e-10	1e-10	1e-10
84251	1	66996566	67210768	1	1	16753	6.3955	8e-11	8e-11	8e-11
84251	1	66996566	67210768	1	1	16753	6.3955	8e-11	8e-11	8e-11
84251	1	66996566	67210768	1	1	16753	6.3955	8e-11	8e-11	8e-11
79819	1	67278568	67393407	1	1	31382	6.4393	6e-11	6e-11	6e-11
388697	1	152184552	152199172	1	1	417151	6.467	5e-11	5e-11	5e-11
79258	1	2522078	2566999	1	1	459000	6.5006	4e-11	4e-11	4e-11
163479	1	109253056	109285371	1	1	243060	6.5437	3e-11	3e-11	3e-11
777	1	181449947	181775920	1	1	807553	6.6041	2e-11	2e-11	2e-11
23114	1	204795282	204991950	1	1	3627	6.6041	2e-11	2e-11	2e-11
79258	1	2522078	2566999	1	1	86475	6.6041	2e-11	2e-11	2e-11
79258	1	2522078	2566999	1	1	86475	6.6041	2e-11	2e-11	2e-11
79258	1	2522078	2566999	1	1	86475	6.6041	2e-11	2e-11	2e-11
100191040	1	151810339	151815533	1	1	417151	6.6041	2e-11	2e-11	2e-11
2494	1	199994230	200146552	1	1	6785	6.706	1e-11	1e-11	1e-11
26027	1	55005430	55100417	1	1	459000	6.706	1e-11	1e-11	1e-11
55616	1	23755056	23813250	1	1	18190	6.706	1e-11	1e-11	1e-11
163486	1	197473878	197747123	1	1	13239	6.706	1e-11	1e-11	1e-11
388698	1	152321213	152334982	1	1	2374	6.7802	6e-12	6e-12	6e-12
388698	1	152321213	152334982	1	1	2374	6.7802	6e-12	6e-12	6e-12
55758	1	211430208	211489727	1	1	556676	6.8065	5e-12	5e-12	5e-12
4000	1	156049869	156109880	1	1	17352	6.8385	4e-12	4e-12	4e-12
405	1	150782181	150851744	1	1	406621	6.8796	3e-12	3e-12	3e-12
405	1	150782181	150851744	1	1	406621	6.8796	3e-12	3e-12	3e-12
2153	1	169481192	169558269	1	1	243060	6.9372	2e-12	2e-12	2e-12
11311	1	150036850	150117505	1	1	727126	6.9372	2e-12	2e-12	2e-12
11311	1	150036850	150117505	1	1	727126	6.9372	2e-12	2e-12	2e-12
11311	1	150036850	150117505	1	1	727126	6.9372	2e-12	2e-12	2e-12
55356	1	116516619	116612675	1	1	5158	6.9372	2e-12	2e-12	2e-12
254910	1	152480820	152484653	1	1	18190	6.9372	2e-12	2e-12	2e-12
254910	1	152480820	152484653	1	1	18190	6.9372	2e-12	2e-12	2e-12
126669	1	154442118	154477286	1	1	346545	7.0345	1e-12	1e-12	1e-12
79819	1	67278568	67393407	1	1	18190	7.1054	6e-13	6e-13	6e-13
1465	1	201452658	201478887	1	1	139274	7.1612	4e-13	4e-13	4e-13
5451	1	167187566	167396582	1	1	457822	7.2005	3e-13	3e-13	3e-13
5451	1	167187566	167396582	1	1	457822	7.2005	3e-13	3e-13	3e-13
388697	1	152184552	152199172	1	1	406621	7.3488	1e-13	1e-13	1e-13
375790	1	953003	991499	1	1	21536	7.3786	8e-14	8e-14	8e-14
89866	1	177892825	177941688	1	1	28604	7.4703	4e-14	4e-14	4e-14
1953	1	3404506	3530559	1	1	2062	7.561	2e-14	2e-14	2e-14
6097	1	151778547	151806848	1	1	417151	7.561	2e-14	2e-14	2e-14
56957	1	149912229	149985186	1	1	139274	7.6506	1e-14	1e-14	1e-14
2494	1	199994230	200146552	1	1	86475	7.7676	4e-15	4e-15	4e-15
3752	1	112318444	112534647	1	1	459000	7.8549	2e-15	2e-15	2e-15
57085	1	11793642	11810828	1	1	41505	7.8549	2e-15	2e-15	2e-15
84966	1	18431740	18704977	1	1	139274	7.8549	2e-15	2e-15	2e-15
57685	1	64933976	65158741	1	1	41505	7.9413	1e-15	1e-15	1e-15
257194	1	71868625	72751033	1	1	727126	7.9413	1e-15	1e-15	1e-15
128344	1	111864785	111895639	1	1	1773	8.0045	6e-16	6e-16	6e-16
1806	1	97543299	98389115	1	1	727126	8.0893	3e-16	3e-16	3e-16
79368	1	157715523	157749619	1	1	41505	8.0893	3e-16	3e-16	3e-16
164045	1	91726323	91872926	1	1	41505	8.1386	2e-16	2e-16	2e-16
11332	1	6324332	6456326	1	1	41505	8.2347	9e-17	9e-17	9e-17
126669	1	154442118	154477286	1	1	86475	8.506	9e-18	9e-18	9e-18
126669	1	154442118	154477286	1	1	86475	8.506	9e-18	9e-18	9e-18
126669	1	154442118	154477286	1	1	86475	8.506	9e-18	9e-18	9e-18
100191040	1	151810339	151815533	1	1	406621	8.5529	6e-18	6e-18	6e-18
9563	1	9292322	9331396	1	1	314633	8.5996	4e-18	4e-18	4e-18
114836	1	160454820	160495552	1	1	2910	8.6788	2e-18	2e-18	2e-18
7812	1	115259534	115303171	1	1	459000	8.7573	1e-18	1e-18	1e-18
2060	1	51819935	51987526	1	1	807553	8.7692	9e-19	9e-19	9e-19
55870	1	155305052	155534824	1	1	7001	8.937	2e-19	2e-19	2e-19
832	1	19665267	19814566	1	1	86475	9.0377	8e-20	8e-20	8e-20
832	1	19665267	19814566	1	1	86475	9.0377	8e-20	8e-20	8e-20
5195	1	10532503	10690815	1	1	139274	9.1881	2e-20	2e-20	2e-20
64326	1	175913967	176178886	1	1	807553	9.1881	2e-20	2e-20	2e-20
126637	1	152056620	152064040	1	1	341215	9.1881	2e-20	2e-20	2e-20
148641	1	234038179	234460262	1	1	409728	9.5999	4e-22	4e-22	4e-22
388697	1	152184552	152199172	1	1	18190	9.973	1e-23	1e-23	1e-23
163479	1	109253056	109285371	1	1	459000	10.042	5e-24	5e-24	5e-24
54897	1	10696661	10859233	1	1	459000	10.132	2e-24	2e-24	2e-24
6097	1	151778547	151806848	1	1	406621	10.266	5e-25	5e-25	5e-25
253152	1	92493033	92529093	1	1	38582	10.637	1e-26	1e-26	1e-26
10250	1	24967094	24999772	1	1	86475	11.068	9e-29	9e-29	9e-29
10250	1	24967094	24999772	1	1	86475	11.068	9e-29	9e-29	9e-29
10250	1	24967094	24999772	1	1	86475	11.068	9e-29	9e-29	9e-29
7292	1	173152870	173178971	1	1	314633	11.078	8e-29	8e-29	8e-29
353131	1	152797449	152800573	1	1	406621	11.464	1e-30	1e-30	1e-30
2629	1	155204239	155217153	1	1	3735	11.99	2e-33	2e-33	2e-33
284498	1	11821327	11849642	1	1	459000	12.699	3e-37	3e-37	3e-37
163479	1	109253056	109285371	1	1	9618	14.779	1e-49	1e-49	1e-49
163479	1	109253056	109285371	1	1	9618	14.779	1e-49	1e-49	1e-49
163479	1	109253056	109285371	1	1	9618	14.779	1e-49	1e-49	1e-49
2153	1	169481192	169558269	1	1	258962	14.933	1e-50	1e-50	1e-50
2153	1	169481192	169558269	1	1	258962	14.933	1e-50	1e-50	1e-50
2202	2	56093097	56153798	1	1	405	4.2884	9e-06	9e-06	9e-06
3790	2	18056605	18114225	1	1	642	4.2884	9e-06	9e-06	9e-06
4430	2	192107607	192290115	1	1	618	4.2884	9e-06	9e-06	9e-06
9759	2	239969864	240325846	1	1	49164	4.2884	9e-06	9e-06	9e-06
54221	2	944054	1371401	1	1	359187	4.2884	9e-06	9e-06	9e-06
54497	2	37208153	37313985	1	1	6938	4.2884	9e-06	9e-06	9e-06
79054	2	234823543	234928166	1	1	534	4.2884	9e-06	9e-06	9e-06
80055	2	197697728	197793954	1	1	1800	4.2884	9e-06	9e-06	9e-06
117583	2	205408016	206484886	1	1	5482	4.2884	9e-06	9e-06	9e-06
117583	2	205408016	206484886	1	1	5482	4.2884	9e-06	9e-06	9e-06
129642	2	8996701	9146376	1	1	1861	4.2884	9e-06	9e-06	9e-06
200576	2	209128490	209223475	1	1	151161	4.2884	9e-06	9e-06	9e-06
5746	2	209222069	209359231	1	1	51710	4.3145	8e-06	8e-06	8e-06
8864	2	239152679	239201178	1	1	61220	4.3145	8e-06	8e-06	8e-06
8864	2	239152679	239201178	1	1	61220	4.3145	8e-06	8e-06	8e-06
8864	2	239152679	239201178	1	1	61220	4.3145	8e-06	8e-06	8e-06
23683	2	37477645	37554415	1	1	196	4.3145	8e-06	8e-06	8e-06
26122	2	149400060	149545136	1	1	1268	4.3145	8e-06	8e-06	8e-06
55777	2	148776080	149271046	1	1	61220	4.3145	8e-06	8e-06	8e-06
55777	2	148776080	149271046	1	1	61220	4.3145	8e-06	8e-06	8e-06
55777	2	148776080	149271046	1	1	61220	4.3145	8e-06	8e-06	8e-06
57498	2	8865295	8980255	1	1	40187	4.3145	8e-06	8e-06	8e-06
344148	2	133429361	134401618	1	1	10649	4.3145	8e-06	8e-06	8e-06
401036	2	237103515	237175488	1	1	21644	4.3145	8e-06	8e-06	8e-06
699	2	111395275	111438184	1	1	139274	4.3439	7e-06	7e-06	7e-06
5500	2	28972114	29025806	1	1	90	4.3439	7e-06	7e-06	7e-06
5500	2	28972114	29025806	1	1	90	4.3439	7e-06	7e-06	7e-06
6328	2	165944030	166063077	1	1	151161	4.3439	7e-06	7e-06	7e-06
8808	2	102800933	102856462	1	1	151161	4.3439	7e-06	7e-06	7e-06
23505	2	98372799	98614889	1	1	10344	4.3439	7e-06	7e-06	7e-06
51540	2	238967065	239008054	1	1	715	4.3439	7e-06	7e-06	7e-06
90134	2	163227917	163697757	1	1	328	4.3439	7e-06	7e-06	7e-06
91404	2	179966419	180131850	1	1	151161	4.3439	7e-06	7e-06	7e-06
348738	2	10279009	10351856	1	1	2177	4.3439	7e-06	7e-06	7e-06
401036	2	237103515	237175488	1	1	85716	4.3439	7e-06	7e-06	7e-06
1373	2	211339906	211543831	1	1	7321	4.3776	6e-06	6e-06	6e-06
2571	2	171670700	171717661	1	1	151161	4.3776	6e-06	6e-06	6e-06
5378	2	190646210	190742355	1	1	41505	4.3776	6e-06	6e-06	6e-06
7498	2	31557188	31640111	1	1	3968	4.3776	6e-06	6e-06	6e-06
7498	2	31557188	31640111	1	1	3968	4.3776	6e-06	6e-06	6e-06
9781	2	7055023	7209011	1	1	706	4.3776	6e-06	6e-06	6e-06
22848	2	69685127	69904066	1	1	21333	4.3776	6e-06	6e-06	6e-06
26751	2	218136	267320	1	1	12524	4.3776	6e-06	6e-06	6e-06
64080	2	28004266	28115723	1	1	74	4.3776	6e-06	6e-06	6e-06
79712	2	144702502	145115078	1	1	139274	4.3776	6e-06	6e-06	6e-06
92737	2	230222345	230581786	1	1	49164	4.3776	6e-06	6e-06	6e-06
339766	2	234681825	234742069	1	1	6200	4.3776	6e-06	6e-06	6e-06
1285	2	228026781	228179508	1	1	623	4.4172	5e-06	5e-06	5e-06
1285	2	228026781	228179508	1	1	632	4.4172	5e-06	5e-06	5e-06
2066	2	212240442	213406379	1	1	85716	4.4172	5e-06	5e-06	5e-06
3899	2	100162326	100761537	1	1	5000	4.4172	5e-06	5e-06	5e-06
5495	2	44393484	44471570	1	1	4317	4.4172	5e-06	5e-06	5e-06
5495	2	44393484	44471570	1	1	79	4.4172	5e-06	5e-06	5e-06
5495	2	44393484	44471570	1	1	4317	4.4172	5e-06	5e-06	5e-06
8291	2	71677847	71913895	1	1	98	4.4172	5e-06	5e-06	5e-06
9938	2	68959413	69053965	1	1	3390	4.4172	5e-06	5e-06	5e-06
22979	2	25262473	25382004	1	1	151161	4.4172	5e-06	5e-06	5e-06
53353	2	140988996	142891770	1	1	10649	4.4172	5e-06	5e-06	5e-06
57624	2	226261926	226518734	1	1	68478	4.4172	5e-06	5e-06	5e-06
65059	2	204298538	204402558	1	1	1800	4.4172	5e-06	5e-06	5e-06
92749	2	26622284	26679579	1	1	1755	4.4172	5e-06	5e-06	5e-06
92749	2	26622284	26679579	1	1	1755	4.4172	5e-06	5e-06	5e-06
114805	2	154725926	155310489	1	1	151161	4.4172	5e-06	5e-06	5e-06
130367	2	223286271	223427342	1	1	9986	4.4172	5e-06	5e-06	5e-06
253782	2	169310259	169631644	1	1	13393	4.4172	5e-06	5e-06	5e-06
253782	2	169310259	169631644	1	1	13393	4.4172	5e-06	5e-06	5e-06
52	2	262369	278283	1	1	12524	4.4652	4e-06	4e-06	4e-06
8648	2	24712419	24993571	1	1	40187	4.4652	4e-06	4e-06	4e-06
8745	2	207305768	207485854	1	1	151161	4.4652	4e-06	4e-06	4e-06
9208	2	238533724	238690290	1	1	715	4.4652	4e-06	4e-06	4e-06
9378	2	50145643	51262174	1	1	304	4.4652	4e-06	4e-06	4e-06
9781	2	7055023	7209011	1	1	7321	4.4652	4e-06	4e-06	4e-06
10254	2	152973315	153035006	1	1	85716	4.4652	4e-06	4e-06	4e-06
10890	2	26254229	26360323	1	1	348	4.4652	4e-06	4e-06	4e-06
22837	2	165536695	165701178	1	1	21333	4.4652	4e-06	4e-06	4e-06
23677	2	235858128	235964358	1	1	98	4.4652	4e-06	4e-06	4e-06
26010	2	201168104	201346986	1	1	88583	4.4652	4e-06	4e-06	4e-06
26010	2	201168104	201346986	1	1	88583	4.4652	4e-06	4e-06	4e-06
26058	2	233559515	233725287	1	1	1674	4.4652	4e-06	4e-06	4e-06
27347	2	168810530	169106605	1	1	1617	4.4652	4e-06	4e-06	4e-06
50618	2	24425733	24586147	1	1	8207	4.4652	4e-06	4e-06	4e-06
55240	2	119978884	120023228	1	1	642	4.4652	4e-06	4e-06	4e-06
57628	2	115197399	116603328	1	1	557	4.4652	4e-06	4e-06	4e-06
57669	2	120768104	120936697	1	1	898	4.4652	4e-06	4e-06	4e-06
65065	2	203877097	204091101	1	1	2527	4.4652	4e-06	4e-06	4e-06
79582	2	214146603	215275225	1	1	9618	4.4652	4e-06	4e-06	4e-06
79582	2	214146603	215275225	1	1	9618	4.4652	4e-06	4e-06	4e-06
79582	2	214146603	215275225	1	1	9618	4.4652	4e-06	4e-06	4e-06
79582	2	214146603	215275225	1	1	9618	4.4652	4e-06	4e-06	4e-06
79828	2	172173912	172293812	1	1	8703	4.4652	4e-06	4e-06	4e-06
80034	2	166323657	166545917	1	1	832	4.4652	4e-06	4e-06	4e-06
114805	2	154725926	155310489	1	1	7999	4.4652	4e-06	4e-06	4e-06
130340	2	224616403	224704819	1	1	877	4.4652	4e-06	4e-06	4e-06
130367	2	223286271	223427342	1	1	2073	4.4652	4e-06	4e-06	4e-06
151126	2	180306709	180728732	1	1	171	4.4652	4e-06	4e-06	4e-06
151393	2	38149962	38294285	1	1	8211	4.4652	4e-06	4e-06	4e-06
1838	2	25600067	25899016	1	1	582	4.5264	3e-06	3e-06	3e-06
3790	2	18056605	18114225	1	1	2697	4.5264	3e-06	3e-06	3e-06
4052	2	33169721	33624576	1	1	4175	4.5264	3e-06	3e-06	3e-06
4703	2	152341853	152593501	1	1	10649	4.5264	3e-06	3e-06	3e-06
5968	2	79312149	79317650	1	1	18190	4.5264	3e-06	3e-06	3e-06
6711	2	54680954	54898583	1	1	151161	4.5264	3e-06	3e-06	3e-06
7520	2	216969881	217071016	1	1	582	4.5264	3e-06	3e-06	3e-06
10213	2	162162286	162268228	1	1	1390	4.5264	3e-06	3e-06	3e-06
23175	2	11815205	11967535	1	1	4806	4.5264	3e-06	3e-06	3e-06
23175	2	11815205	11967535	1	1	139274	4.5264	3e-06	3e-06	3e-06
23369	2	20448453	20553085	1	1	2340	4.5264	3e-06	3e-06	3e-06
55006	2	29072687	29095675	1	1	9859	4.5264	3e-06	3e-06	3e-06
57683	2	207137023	207179162	1	1	103	4.5264	3e-06	3e-06	3e-06
85465	2	26566454	26618759	1	1	412	4.5264	3e-06	3e-06	3e-06
113419	2	71213068	71224501	1	1	868	4.5264	3e-06	3e-06	3e-06
116987	2	236400233	237040444	1	1	9986	4.5264	3e-06	3e-06	3e-06
151050	2	210885435	211038568	1	1	304	4.5264	3e-06	3e-06	3e-06
285175	2	210634217	210864024	1	1	348	4.5264	3e-06	3e-06	3e-06
344148	2	133429361	134401618	1	1	79	4.5264	3e-06	3e-06	3e-06
731220	2	102013823	102093665	1	1	61220	4.5264	3e-06	3e-06	3e-06
731220	2	102013823	102093665	1	1	61220	4.5264	3e-06	3e-06	3e-06
731220	2	102013823	102093665	1	1	61220	4.5264	3e-06	3e-06	3e-06
785	2	152689285	152958093	1	1	5454	4.6114	2e-06	2e-06	2e-06
1286	2	227867427	228031775	1	1	3034	4.6114	2e-06	2e-06	2e-06
1496	2	79737560	80875993	1	1	4124	4.6114	2e-06	2e-06	2e-06
3899	2	100162326	100761537	1	1	25708	4.6114	2e-06	2e-06	2e-06
4148	2	20191813	20214955	1	1	2775	4.6114	2e-06	2e-06	2e-06
6519	2	44500097	44547963	1	1	79	4.6114	2e-06	2e-06	2e-06
8708	2	168344192	168727366	1	1	51710	4.6114	2e-06	2e-06	2e-06
10190	2	99935487	99959655	1	1	1390	4.6114	2e-06	2e-06	2e-06
23177	2	65280995	65314142	1	1	85716	4.6114	2e-06	2e-06	2e-06
50618	2	24425733	24586147	1	1	2370	4.6114	2e-06	2e-06	2e-06
51542	2	64119280	64249026	1	1	786	4.6114	2e-06	2e-06	2e-06
53353	2	140988996	142891770	1	1	79	4.6114	2e-06	2e-06	2e-06
55133	2	45615819	45840934	1	1	898	4.6114	2e-06	2e-06	2e-06
57628	2	115197399	116603328	1	1	4806	4.6114	2e-06	2e-06	2e-06
65055	2	86441116	86567706	1	1	18173	4.6114	2e-06	2e-06	2e-06
94097	2	73169165	73301465	1	1	151161	4.6114	2e-06	2e-06	2e-06
150472	2	114192768	114253781	1	1	1617	4.6114	2e-06	2e-06	2e-06
245711	2	29030962	29073476	1	1	2656	4.6114	2e-06	2e-06	2e-06
344148	2	133429361	134401618	1	1	409728	4.6114	2e-06	2e-06	2e-06
389072	2	208686012	208892784	1	1	2291	4.6114	2e-06	2e-06	2e-06
400954	2	54949649	55199157	1	1	1408	4.6114	2e-06	2e-06	2e-06
1876	2	11584501	11608803	1	1	898	4.7534	1e-06	1e-06	1e-06
2066	2	212240442	213406379	1	1	5850	4.7534	1e-06	1e-06	1e-06
2274	2	105977272	106057730	1	1	1617	4.7534	1e-06	1e-06	1e-06
3667	2	227596033	227667045	1	1	412	4.7534	1e-06	1e-06	1e-06
5581	2	45875954	46415129	1	1	304	4.7534	1e-06	1e-06	1e-06
7273	2	179390716	179674650	1	1	151161	4.7534	1e-06	1e-06	1e-06
8647	2	169779336	169890333	1	1	13158	4.7534	1e-06	1e-06	1e-06
9208	2	238533724	238690290	1	1	73265	4.7534	1e-06	1e-06	1e-06
23314	2	200134223	200338489	1	1	1644	4.7534	1e-06	1e-06	1e-06
26010	2	201168104	201346986	1	1	41505	4.7534	1e-06	1e-06	1e-06
51057	2	63348518	63818367	1	1	36077	4.7534	1e-06	1e-06	1e-06
51057	2	63348518	63818367	1	1	36077	4.7534	1e-06	1e-06	1e-06
56888	2	85195731	85286595	1	1	7231	4.7534	1e-06	1e-06	1e-06
57217	2	47165813	47303275	1	1	868	4.7534	1e-06	1e-06	1e-06
60526	2	20883788	21025390	1	1	1963	4.7534	1e-06	1e-06	1e-06
79677	2	17845079	17937596	1	1	151161	4.7534	1e-06	1e-06	1e-06
84083	2	135954539	136291306	1	1	5908	4.7534	1e-06	1e-06	1e-06
117583	2	205408016	206484886	1	1	898	4.7534	1e-06	1e-06	1e-06
6670	2	174771187	174832930	1	1	393	4.7534	1e-06	1e-06	1e-06
2066	2	212240442	213406379	1	1	9049	4.7747	9e-07	9e-07	9e-07
23314	2	200134223	200338489	1	1	487	4.7747	9e-07	9e-07	9e-07
25953	2	219132615	219211516	1	1	151161	4.7747	9e-07	9e-07	9e-07
339766	2	234681825	234742069	1	1	5272	4.7747	9e-07	9e-07	9e-07
400954	2	54949649	55199157	1	1	1258	4.7747	9e-07	9e-07	9e-07
2066	2	212240442	213406379	1	1	41505	4.7983	8e-07	8e-07	8e-07
9381	2	26680071	26784066	1	1	409728	4.7983	8e-07	8e-07	8e-07
9577	2	28110982	28561768	1	1	26890	4.7983	8e-07	8e-07	8e-07
53335	2	60678302	60783133	1	1	51710	4.7983	8e-07	8e-07	8e-07
4211	2	66659757	66799891	1	1	18404	4.825	7e-07	7e-07	7e-07
54431	2	183578268	183644752	1	1	1610	4.825	7e-07	7e-07	7e-07
60526	2	20883788	21025390	1	1	1168	4.825	7e-07	7e-07	7e-07
4249	2	134875002	135212192	1	1	898	4.8556	6e-07	6e-07	6e-07
55677	2	128238383	128286962	1	1	5825	4.8556	6e-07	6e-07	6e-07
79823	2	44586543	44999731	1	1	85716	4.8556	6e-07	6e-07	6e-07
116987	2	236400233	237040444	1	1	2981	4.8556	6e-07	6e-07	6e-07
151531	2	158730713	158992666	1	1	409728	4.8556	6e-07	6e-07	6e-07
376940	2	113030678	113097640	1	1	14746	4.8556	6e-07	6e-07	6e-07
8527	2	234260649	234380744	1	1	3569	4.8916	5e-07	5e-07	5e-07
23518	2	136286536	136482839	1	1	571	4.8916	5e-07	5e-07	5e-07
54980	2	70377017	70420651	1	1	4698	4.8916	5e-07	5e-07	5e-07
307	2	69945446	70053596	1	1	139274	4.9354	4e-07	4e-07	4e-07
7851	2	110841447	110876643	1	1	5704	4.9354	4e-07	4e-07	4e-07
22848	2	69685127	69904066	1	1	28599	4.9354	4e-07	4e-07	4e-07
51232	2	36580870	36778278	1	1	2177	4.9354	4e-07	4e-07	4e-07
55622	2	32850587	33046118	1	1	73265	4.9354	4e-07	4e-07	4e-07
130576	2	149892481	150071776	1	1	359187	4.9354	4e-07	4e-07	4e-07
150677	2	241078446	241082573	1	1	829	4.9354	4e-07	4e-07	4e-07
150677	2	241078446	241082573	1	1	829	4.9354	4e-07	4e-07	4e-07
150677	2	241078446	241082573	1	1	829	4.9354	4e-07	4e-07	4e-07
401036	2	237103515	237175488	1	1	3470	4.9354	4e-07	4e-07	4e-07
547	2	241653181	241762225	1	1	409728	4.9912	3e-07	3e-07	3e-07
785	2	152689285	152958093	1	1	21536	4.9912	3e-07	3e-07	3e-07
9577	2	28110982	28561768	1	1	51710	4.9912	3e-07	3e-07	3e-07
10746	2	128056245	128103305	1	1	661	4.9912	3e-07	3e-07	3e-07
55677	2	128238383	128286962	1	1	661	4.9912	3e-07	3e-07	3e-07
56902	2	68382505	68403091	1	1	3619	4.9912	3e-07	3e-07	3e-07
129563	2	232823793	233208678	1	1	346545	4.9912	3e-07	3e-07	3e-07
6546	2	40339286	40742075	1	1	6889	5.069	2e-07	2e-07	2e-07
8527	2	234260649	234380744	1	1	591	5.069	2e-07	2e-07	2e-07
8527	2	234260649	234380744	1	1	591	5.069	2e-07	2e-07	2e-07
23233	2	72403113	73055677	1	1	45528	5.069	2e-07	2e-07	2e-07
55843	2	143884399	144525921	1	1	41505	5.069	2e-07	2e-07	2e-07
55843	2	143884399	144525921	1	1	10871	5.069	2e-07	2e-07	2e-07
63892	2	43457975	43825685	1	1	552	5.069	2e-07	2e-07	2e-07
80304	2	24252206	24272796	1	1	142486	5.069	2e-07	2e-07	2e-07
80775	2	120434243	120439694	1	1	1060	5.069	2e-07	2e-07	2e-07
84083	2	135954539	136291306	1	1	898	5.069	2e-07	2e-07	2e-07
84913	2	85978409	86018506	1	1	459000	5.069	2e-07	2e-07	2e-07
109	2	25042038	25145102	1	1	151161	5.1993	1e-07	1e-07	1e-07
9938	2	68959413	69053965	1	1	139274	5.1993	1e-07	1e-07	1e-07
22979	2	25262473	25382004	1	1	41505	5.1993	1e-07	1e-07	1e-07
130026	2	203637873	203739208	1	1	27432	5.1993	1e-07	1e-07	1e-07
5534	2	68405979	68485892	1	1	37714	5.2189	9e-08	9e-08	9e-08
9448	2	102311665	102511152	1	1	16753	5.2189	9e-08	9e-08	9e-08
56287	2	69199205	69208112	1	1	139274	5.2189	9e-08	9e-08	9e-08
51594	2	15307032	15703972	1	1	797	5.2407	8e-08	8e-08	8e-08
51594	2	15307032	15703972	1	1	797	5.2407	8e-08	8e-08	8e-08
92737	2	230222345	230581786	1	1	7208	5.2652	7e-08	7e-08	7e-08
9381	2	26680071	26784066	1	1	524354	5.2935	6e-08	6e-08	6e-08
23040	2	1792885	2337647	1	1	18190	5.2935	6e-08	6e-08	6e-08
23040	2	1792885	2337647	1	1	18190	5.2935	6e-08	6e-08	6e-08
23040	2	1792885	2337647	1	1	18190	5.2935	6e-08	6e-08	6e-08
54431	2	183578268	183644752	1	1	217584	5.2935	6e-08	6e-08	6e-08
130399	2	158383279	158487899	1	1	459000	5.2935	6e-08	6e-08	6e-08
10797	2	74423190	74442425	1	1	6620	5.3267	5e-08	5e-08	5e-08
10797	2	74423190	74442425	1	1	6620	5.3267	5e-08	5e-08	5e-08
10913	2	109510927	109608328	1	1	151161	5.3267	5e-08	5e-08	5e-08
23020	2	96940074	96973807	1	1	39575	5.3267	5e-08	5e-08	5e-08
23020	2	96940074	96973807	1	1	39575	5.3267	5e-08	5e-08	5e-08
64080	2	28004266	28115723	1	1	409728	5.3267	5e-08	5e-08	5e-08
79712	2	144702502	145115078	1	1	86475	5.3267	5e-08	5e-08	5e-08
79712	2	144702502	145115078	1	1	86475	5.3267	5e-08	5e-08	5e-08
6335	2	167051695	167234997	1	1	6163	5.3671	4e-08	4e-08	4e-08
6335	2	167051695	167234997	1	1	6163	5.3671	4e-08	4e-08	4e-08
7840	2	73610386	73837047	1	1	91729	5.3671	4e-08	4e-08	4e-08
7851	2	110841447	110876643	1	1	29652	5.3671	4e-08	4e-08	4e-08
11069	2	173598025	173917621	1	1	2235	5.3671	4e-08	4e-08	4e-08
11138	2	101623690	101770358	1	1	426604	5.3671	4e-08	4e-08	4e-08
50618	2	24425733	24586147	1	1	11523	5.3671	4e-08	4e-08	4e-08
55289	2	111487650	111875799	1	1	417151	5.3671	4e-08	4e-08	4e-08
116987	2	236400233	237040444	1	1	489	5.3671	4e-08	4e-08	4e-08
116987	2	236400233	237040444	1	1	227	5.3671	4e-08	4e-08	4e-08
130026	2	203637873	203739208	1	1	878	5.3671	4e-08	4e-08	4e-08
130940	2	159027869	159315797	1	1	125478	5.3671	4e-08	4e-08	4e-08
401024	2	186600855	186698016	1	1	536165	5.3671	4e-08	4e-08	4e-08
92	2	148599586	148688396	1	1	151161	5.4188	3e-08	3e-08	3e-08
2181	2	223723232	223808119	1	1	417151	5.4188	3e-08	3e-08	3e-08
3655	2	173289454	173371181	1	1	140254	5.4188	3e-08	3e-08	3e-08
9014	2	9981071	10074545	1	1	7370	5.4188	3e-08	3e-08	3e-08
9577	2	28110982	28561768	1	1	459000	5.4188	3e-08	3e-08	3e-08
9874	2	171847333	172090324	1	1	556676	5.4188	3e-08	3e-08	3e-08
10097	2	65452329	65498387	1	1	86475	5.4188	3e-08	3e-08	3e-08
10097	2	65452329	65498387	1	1	86475	5.4188	3e-08	3e-08	3e-08
23314	2	200134223	200338489	1	1	151161	5.4188	3e-08	3e-08	3e-08
51057	2	63348518	63818367	1	1	447576	5.4188	3e-08	3e-08	3e-08
64682	2	112525214	112644265	1	1	1168	5.4188	3e-08	3e-08	3e-08
80055	2	197697728	197793954	1	1	281699	5.4188	3e-08	3e-08	3e-08
114880	2	179056708	179264160	1	1	7007	5.4188	3e-08	3e-08	3e-08
1803	2	162848751	162933552	1	1	37954	5.4909	2e-08	2e-08	2e-08
2744	2	191743047	191830278	1	1	417596	5.4909	2e-08	2e-08	2e-08
9378	2	50145643	51262174	1	1	556676	5.4909	2e-08	2e-08	2e-08
55133	2	45615819	45840934	1	1	459000	5.4909	2e-08	2e-08	2e-08
65061	2	202652677	202760273	1	1	7208	5.4909	2e-08	2e-08	2e-08
84281	2	190741782	191068210	1	1	4895	5.4909	2e-08	2e-08	2e-08
646960	2	233382673	233390426	1	1	395044	5.4909	2e-08	2e-08	2e-08
731220	2	102013823	102093665	1	1	394283	5.4909	2e-08	2e-08	2e-08
400954	2	54949649	55199157	1	1	393	5.4909	2e-08	2e-08	2e-08
8745	2	207305768	207485854	1	1	373864	5.612	1e-08	1e-08	1e-08
10018	2	111875991	111926022	1	1	26621	5.612	1e-08	1e-08	1e-08
10716	2	162270120	162282381	1	1	86475	5.612	1e-08	1e-08	1e-08
55704	2	55514978	55649557	1	1	459000	5.612	1e-08	1e-08	1e-08
55759	2	203745323	203779449	1	1	37831	5.612	1e-08	1e-08	1e-08
150684	2	62113404	62363205	1	1	20965	5.612	1e-08	1e-08	1e-08
284992	2	197501778	197597530	1	1	727126	5.612	1e-08	1e-08	1e-08
284992	2	197501778	197597530	1	1	727126	5.612	1e-08	1e-08	1e-08
348654	2	17932652	17966632	1	1	482730	5.612	1e-08	1e-08	1e-08
653437	2	241615835	241624817	1	1	417151	5.6302	9e-09	9e-09	9e-09
653437	2	241615835	241624817	1	1	417151	5.6302	9e-09	9e-09	9e-09
26058	2	233559515	233725287	1	1	2989	5.6505	8e-09	8e-09	8e-09
84281	2	190741782	191068210	1	1	24269	5.6505	8e-09	8e-09	8e-09
84450	2	27803336	27846082	1	1	727126	5.6505	8e-09	8e-09	8e-09
84450	2	27803336	27846082	1	1	727126	5.6505	8e-09	8e-09	8e-09
116143	2	68357281	68387192	1	1	15283	5.6505	8e-09	8e-09	8e-09
2677	2	85771978	85791157	1	1	379	5.6734	7e-09	7e-09	7e-09
26010	2	201168104	201346986	1	1	17645	5.6734	7e-09	7e-09	7e-09
79582	2	214146603	215275225	1	1	727126	5.6734	7e-09	7e-09	7e-09
79582	2	214146603	215275225	1	1	727126	5.6734	7e-09	7e-09	7e-09
344148	2	133429361	134401618	1	1	32855	5.6734	7e-09	7e-09	7e-09
65065	2	203877097	204091101	1	1	15283	5.6997	6e-09	6e-09	6e-09
79800	2	203774478	203851060	1	1	6922	5.6997	6e-09	6e-09	6e-09
84236	2	227698152	227863926	1	1	45975	5.6997	6e-09	6e-09	6e-09
109	2	25042038	25145102	1	1	139274	5.7307	5e-09	5e-09	5e-09
22925	2	160788523	160921626	1	1	2177	5.7307	5e-09	5e-09	5e-09
53335	2	60678302	60783133	1	1	536165	5.7307	5e-09	5e-09	5e-09
109	2	25042038	25145102	1	1	26890	5.7685	4e-09	4e-09	4e-09
547	2	241653181	241762225	1	1	406621	5.7685	4e-09	4e-09	4e-09
23671	2	192770615	193062145	1	1	727126	5.7685	4e-09	4e-09	4e-09
23671	2	192770615	193062145	1	1	727126	5.7685	4e-09	4e-09	4e-09
5937	2	161128662	161352866	1	1	459000	5.8168	3e-09	3e-09	3e-09
23451	2	198256698	198302315	1	1	2062	5.8168	3e-09	3e-09	3e-09
57007	2	237466924	237491001	1	1	13560	5.8168	3e-09	3e-09	3e-09
5775	2	120514707	120742496	1	1	459000	5.8842	2e-09	2e-09	2e-09
8520	2	172776435	172848600	1	1	556676	5.8842	2e-09	2e-09	2e-09
9736	2	61414590	61700368	1	1	459000	5.8842	2e-09	2e-09	2e-09
55289	2	111487650	111875799	1	1	314633	5.8842	2e-09	2e-09	2e-09
57159	2	27502797	27530307	1	1	1832	5.8842	2e-09	2e-09	2e-09
84281	2	190741782	191068210	1	1	27432	5.8842	2e-09	2e-09	2e-09
8864	2	239152679	239201178	1	1	88583	5.9978	1e-09	1e-09	1e-09
8864	2	239152679	239201178	1	1	88583	5.9978	1e-09	1e-09	1e-09
54884	2	85569078	85584321	1	1	36378	5.9978	1e-09	1e-09	1e-09
57282	2	162478199	162841786	1	1	459000	5.9978	1e-09	1e-09	1e-09
57520	2	197063971	197460916	1	1	556676	5.9978	1e-09	1e-09	1e-09
84910	2	112810300	112876895	1	1	346545	5.9978	1e-09	1e-09	1e-09
151313	2	97749320	97763103	1	1	459000	6.0149	9e-10	9e-10	9e-10
54867	2	27253274	27264565	1	1	9618	6.0339	8e-10	8e-10	8e-10
54867	2	27253274	27264565	1	1	9618	6.0339	8e-10	8e-10	8e-10
54867	2	27253274	27264565	1	1	9618	6.0339	8e-10	8e-10	8e-10
54867	2	27253274	27264565	1	1	9618	6.0339	8e-10	8e-10	8e-10
11138	2	101623690	101770358	1	1	417151	6.0555	7e-10	7e-10	7e-10
200373	2	120299508	120414237	1	1	19291	6.0555	7e-10	7e-10	7e-10
344148	2	133429361	134401618	1	1	135236	6.0802	6e-10	6e-10	6e-10
10213	2	162162286	162268228	1	1	86475	6.1094	5e-10	5e-10	5e-10
10213	2	162162286	162268228	1	1	86475	6.1094	5e-10	5e-10	5e-10
9014	2	9981071	10074545	1	1	139274	6.1449	4e-10	4e-10	4e-10
56947	2	228187367	228222552	1	1	9348	6.1449	4e-10	4e-10	4e-10
165324	2	24147632	24223701	1	1	357957	6.1449	4e-10	4e-10	4e-10
150684	2	62113404	62363205	1	1	459000	6.1904	3e-10	3e-10	3e-10
84236	2	227698152	227863926	1	1	13239	6.254	2e-10	2e-10	2e-10
3694	2	160956182	161112849	1	1	556676	6.3613	1e-10	1e-10	1e-10
11138	2	101623690	101770358	1	1	406621	6.3613	1e-10	1e-10	1e-10
26058	2	233559515	233725287	1	1	764012	6.3775	9e-11	9e-11	9e-11
130940	2	159027869	159315797	1	1	652	6.467	5e-11	5e-11	5e-11
9427	2	233344537	233355032	1	1	429501	6.5006	4e-11	4e-11	4e-11
63892	2	43457975	43825685	1	1	459000	6.5006	4e-11	4e-11	4e-11
7520	2	216969881	217071016	1	1	3881	6.5437	3e-11	3e-11	3e-11
7850	2	102605806	102644885	1	1	417151	6.5437	3e-11	3e-11	3e-11
26275	2	191069355	191187271	1	1	10911	6.5437	3e-11	3e-11	3e-11
55759	2	203745323	203779449	1	1	33797	6.6041	2e-11	2e-11	2e-11
129563	2	232823793	233208678	1	1	727126	6.6041	2e-11	2e-11	2e-11
8648	2	24712419	24993571	1	1	28604	6.706	1e-11	1e-11	1e-11
64895	2	60980865	61029221	1	1	10249	6.706	1e-11	1e-11	1e-11
91526	2	197831741	198178021	1	1	727126	6.706	1e-11	1e-11	1e-11
91526	2	197831741	198178021	1	1	727126	6.706	1e-11	1e-11	1e-11
91526	2	197831741	198178021	1	1	727126	6.706	1e-11	1e-11	1e-11
91526	2	197831741	198178021	1	1	727126	6.706	1e-11	1e-11	1e-11
84236	2	227698152	227863926	1	1	86475	6.7385	8e-12	8e-12	8e-12
57504	2	42719209	43011080	1	1	459000	6.7802	6e-12	6e-12	6e-12
284992	2	197501778	197597530	1	1	135236	6.8065	5e-12	5e-12	5e-12
285175	2	210634217	210864024	1	1	91729	6.8796	3e-12	3e-12	3e-12
4052	2	33169721	33624576	1	1	417596	6.9372	2e-12	2e-12	2e-12
84226	2	27796889	27805589	1	1	135236	7.0345	1e-12	1e-12	1e-12
26275	2	191069355	191187271	1	1	5158	7.1612	4e-13	4e-13	4e-13
51449	2	70482731	70508317	1	1	417596	7.1612	4e-13	4e-13	4e-13
9448	2	102311665	102511152	1	1	116863	7.2556	2e-13	2e-13	2e-13
9448	2	102311665	102511152	1	1	116863	7.2556	2e-13	2e-13	2e-13
7850	2	102605806	102644885	1	1	406621	7.3488	1e-13	1e-13	1e-13
55759	2	203745323	203779449	1	1	5158	7.3488	1e-13	1e-13	1e-13
57159	2	27502797	27530307	1	1	429501	7.3488	1e-13	1e-13	1e-13
79800	2	203774478	203851060	1	1	5158	7.3488	1e-13	1e-13	1e-13
116143	2	68357281	68387192	1	1	38582	7.3488	1e-13	1e-13	1e-13
2066	2	212240442	213406379	1	1	4325	7.3629	9e-14	9e-14	9e-14
57159	2	27502797	27530307	1	1	459000	7.3963	7e-14	7e-14	7e-14
401027	2	197669139	197677500	1	1	417151	7.4703	4e-14	4e-14	4e-14
401027	2	197669139	197677500	1	1	417151	7.4703	4e-14	4e-14	4e-14
51057	2	63348518	63818367	1	1	15770	7.561	2e-14	2e-14	2e-14
731220	2	102013823	102093665	1	1	86475	7.6506	1e-14	1e-14	1e-14
92737	2	230222345	230581786	1	1	86475	7.7393	5e-15	5e-15	5e-15
92737	2	230222345	230581786	1	1	86475	7.7393	5e-15	5e-15	5e-15
3899	2	100162326	100761537	1	1	556676	7.8549	2e-15	2e-15	2e-15
87178	2	55861198	55923545	1	1	409728	7.969	8e-16	8e-16	8e-16
63892	2	43457975	43825685	1	1	86475	8.1386	2e-16	2e-16	2e-16
63892	2	43457975	43825685	1	1	86475	8.1386	2e-16	2e-16	2e-16
10213	2	162162286	162268228	1	1	459000	8.4129	2e-17	2e-17	2e-17
9577	2	28110982	28561768	1	1	86475	8.5197	8e-18	8e-18	8e-18
9577	2	28110982	28561768	1	1	86475	8.5197	8e-18	8e-18	8e-18
10213	2	162162286	162268228	1	1	29652	8.5996	4e-18	4e-18	4e-18
8648	2	24712419	24993571	1	1	86475	8.6325	3e-18	3e-18	3e-18
7851	2	110841447	110876643	1	1	8400	8.6788	2e-18	2e-18	2e-18
57574	2	217122585	217239250	1	1	139274	8.6788	2e-18	2e-18	2e-18
64895	2	60980865	61029221	1	1	41505	8.937	2e-19	2e-19	2e-19
101927764	2	120480782	120519823	1	1	139274	9.1881	2e-20	2e-20	2e-20
55759	2	203745323	203779449	1	1	86475	9.2623	1e-20	1e-20	1e-20
55759	2	203745323	203779449	1	1	86475	9.2623	1e-20	1e-20	1e-20
57159	2	27502797	27530307	1	1	86475	9.904	2e-23	2e-23	2e-23
57159	2	27502797	27530307	1	1	86475	9.904	2e-23	2e-23	2e-23
65065	2	203877097	204091101	1	1	12097	9.904	2e-23	2e-23	2e-23
25791	2	233743396	233880451	1	1	905	10.266	5e-25	5e-25	5e-25
92737	2	230222345	230581786	1	1	17691	11.739	4e-32	4e-32	4e-32
9381	2	26680071	26784066	1	1	459000	12.785	1e-37	1e-37	1e-37
26275	2	191069355	191187271	1	1	459000	13.054	3e-39	3e-39	3e-39
7520	2	216969881	217071016	1	1	139274	14.933	1e-50	1e-50	1e-50
25791	2	233743396	233880451	1	1	1868	14.933	1e-50	1e-50	1e-50
57159	2	27502797	27530307	1	1	9618	14.933	1e-50	1e-50	1e-50
57159	2	27502797	27530307	1	1	9618	14.933	1e-50	1e-50	1e-50
57159	2	27502797	27530307	1	1	9618	14.933	1e-50	1e-50	1e-50
84236	2	227698152	227863926	1	1	2521	14.933	1e-50	1e-50	1e-50
150684	2	62113404	62363205	1	1	86475	14.933	1e-50	1e-50	1e-50
622	3	197236654	197302694	1	1	68478	4.2884	9e-06	9e-06	9e-06
1234	3	46409133	46417697	1	1	2134	4.2884	9e-06	9e-06	9e-06
1294	3	48601506	48635093	1	1	10305	4.2884	9e-06	9e-06	9e-06
1739	3	196769431	197028671	1	1	151161	4.2884	9e-06	9e-06	9e-06
5162	3	58413357	58422079	1	1	5086	4.2884	9e-06	9e-06	9e-06
6091	3	78646388	79819559	1	1	409728	4.2884	9e-06	9e-06	9e-06
7068	3	24158644	24539272	1	1	142486	4.2884	9e-06	9e-06	9e-06
9223	3	65339200	66027011	1	1	219579	4.2884	9e-06	9e-06	9e-06
9686	3	11597543	11764720	1	1	4766	4.2884	9e-06	9e-06	9e-06
11170	3	58549841	58615837	1	1	5272	4.2884	9e-06	9e-06	9e-06
26137	3	114033348	114868632	1	1	151161	4.2884	9e-06	9e-06	9e-06
56987	3	107239283	107530176	1	1	24108	4.2884	9e-06	9e-06	9e-06
1795	3	50710172	51421629	1	1	6122	4.3145	8e-06	8e-06	8e-06
2632	3	81538850	81813450	1	1	40094	4.3145	8e-06	8e-06	8e-06
9881	3	36868308	36989048	1	1	51710	4.3145	8e-06	8e-06	8e-06
23150	3	69219146	69437930	1	1	151161	4.3145	8e-06	8e-06	8e-06
26137	3	114033348	114868632	1	1	92957	4.3145	8e-06	8e-06	8e-06
51246	3	48509197	48544759	1	1	139274	4.3145	8e-06	8e-06	8e-06
55799	3	54154120	55108584	1	1	40187	4.3145	8e-06	8e-06	8e-06
151790	3	167196289	167374247	1	1	1390	4.3145	8e-06	8e-06	8e-06
349565	3	139279022	139399385	1	1	1729	4.3145	8e-06	8e-06	8e-06
2257	3	191857033	192447888	1	1	346	4.3439	7e-06	7e-06	7e-06
4026	3	187868597	188608460	1	1	200	4.3439	7e-06	7e-06	7e-06
4154	3	151959620	152183569	1	1	1322	4.3439	7e-06	7e-06	7e-06
4154	3	151959620	152183569	1	1	2454	4.3439	7e-06	7e-06	7e-06
7048	3	30645494	30735634	1	1	642	4.3439	7e-06	7e-06	7e-06
7068	3	24158644	24539272	1	1	1617	4.3439	7e-06	7e-06	7e-06
23225	3	13357730	13464319	1	1	2158	4.3439	7e-06	7e-06	7e-06
51319	3	157821190	158262624	1	1	9859	4.3439	7e-06	7e-06	7e-06
64084	3	139651527	140286919	1	1	85716	4.3439	7e-06	7e-06	7e-06
131096	3	19187446	19577135	1	1	92957	4.3439	7e-06	7e-06	7e-06
4045	3	115521210	116166885	1	1	980	4.3776	6e-06	6e-06	6e-06
5096	3	135966667	136056737	1	1	151161	4.3776	6e-06	6e-06	6e-06
6304	3	18389133	18482765	1	1	139274	4.3776	6e-06	6e-06	6e-06
9942	3	38385751	38456467	1	1	43055	4.3776	6e-06	6e-06	6e-06
23171	3	32145503	32210207	1	1	523	4.3776	6e-06	6e-06	6e-06
51300	3	119214824	119243128	1	1	868	4.3776	6e-06	6e-06	6e-06
51725	3	121309670	121349139	1	1	2177	4.3776	6e-06	6e-06	6e-06
54870	3	49067140	49134004	1	1	139274	4.3776	6e-06	6e-06	6e-06
79885	3	13519171	13547924	1	1	40094	4.3776	6e-06	6e-06	6e-06
131405	3	32857010	32933771	1	1	4659	4.3776	6e-06	6e-06	6e-06
132204	3	63261414	63602597	1	1	43055	4.3776	6e-06	6e-06	6e-06
5793	3	61544743	62280573	1	1	2177	4.4172	5e-06	5e-06	5e-06
9942	3	38385751	38456467	1	1	151161	4.4172	5e-06	5e-06	5e-06
23180	3	16357352	16557722	1	1	3972	4.4172	5e-06	5e-06	5e-06
26059	3	55542336	56504891	1	1	893	4.4172	5e-06	5e-06	5e-06
55193	3	52579368	52722366	1	1	61220	4.4172	5e-06	5e-06	5e-06
55193	3	52579368	52722366	1	1	61220	4.4172	5e-06	5e-06	5e-06
56983	3	119185285	119213555	1	1	294	4.4172	5e-06	5e-06	5e-06
57552	3	172348435	172431707	1	1	139274	4.4172	5e-06	5e-06	5e-06
57560	3	159974774	160120528	1	1	51710	4.4172	5e-06	5e-06	5e-06
64091	3	119360899	119381937	1	1	21953	4.4172	5e-06	5e-06	5e-06
64778	3	171754918	172118493	1	1	5272	4.4172	5e-06	5e-06	5e-06
92106	3	16304167	16379000	1	1	3972	4.4172	5e-06	5e-06	5e-06
152404	3	118619477	118867415	1	1	2724	4.4172	5e-06	5e-06	5e-06
4026	3	187868597	188608460	1	1	5616	4.4652	4e-06	4e-06	4e-06
5523	3	135682015	135866752	1	1	151161	4.4652	4e-06	4e-06	4e-06
5793	3	61544743	62280573	1	1	43055	4.4652	4e-06	4e-06	4e-06
5915	3	25213138	25639423	1	1	3972	4.4652	4e-06	4e-06	4e-06
7029	3	141663270	141870886	1	1	62453	4.4652	4e-06	4e-06	4e-06
7867	3	50646793	50686728	1	1	3335	4.4652	4e-06	4e-06	4e-06
10533	3	11311510	11599139	1	1	2073	4.4652	4e-06	4e-06	4e-06
10752	3	235779	451100	1	1	382	4.4652	4e-06	4e-06	4e-06
60678	3	127869802	128127489	1	1	151161	4.4652	4e-06	4e-06	4e-06
151647	3	68780915	68984261	1	1	6512	4.4652	4e-06	4e-06	4e-06
151742	3	160471496	160788817	1	1	51710	4.4652	4e-06	4e-06	4e-06
389170	3	156540569	156763918	1	1	327253	4.4652	4e-06	4e-06	4e-06
389170	3	156540569	156763918	1	1	139274	4.4652	4e-06	4e-06	4e-06
3269	3	11176279	11304939	1	1	2073	4.5264	3e-06	3e-06	3e-06
3556	3	190229340	190378856	1	1	1245	4.5264	3e-06	3e-06	3e-06
6092	3	75953345	77699115	1	1	2521	4.5264	3e-06	3e-06	3e-06
7068	3	24158644	24539272	1	1	151161	4.5264	3e-06	3e-06	3e-06
7879	3	128442475	128533641	1	1	151161	4.5264	3e-06	3e-06	3e-06
23023	3	129366635	129614919	1	1	4142	4.5264	3e-06	3e-06	3e-06
50650	3	56761446	57115836	1	1	1800	4.5264	3e-06	3e-06	3e-06
54986	3	41288090	42058580	1	1	8755	4.5264	3e-06	3e-06	3e-06
55892	3	169488119	169507504	1	1	523	4.5264	3e-06	3e-06	3e-06
57337	3	101043049	101234585	1	1	2527	4.5264	3e-06	3e-06	3e-06
64778	3	171754918	172118493	1	1	12277	4.5264	3e-06	3e-06	3e-06
92369	3	140768243	140867453	1	1	1861	4.5264	3e-06	3e-06	3e-06
254827	3	174574595	175523428	1	1	1408	4.5264	3e-06	3e-06	3e-06
349565	3	139279022	139399385	1	1	73265	4.5264	3e-06	3e-06	3e-06
64770	3	123616152	123682755	1	1	393	4.5264	3e-06	3e-06	3e-06
1618	3	16628299	16649506	1	1	85716	4.6114	2e-06	2e-06	2e-06
2917	3	6900302	7783218	1	1	72272	4.6114	2e-06	2e-06	2e-06
5793	3	61544743	62280573	1	1	7321	4.6114	2e-06	2e-06	2e-06
6480	3	186645815	186796341	1	1	258962	4.6114	2e-06	2e-06	2e-06
8850	3	20079024	20195896	1	1	2697	4.6114	2e-06	2e-06	2e-06
8997	3	123811058	124440036	1	1	151161	4.6114	2e-06	2e-06	2e-06
10217	3	37901169	38025960	1	1	617	4.6114	2e-06	2e-06	2e-06
23276	3	47321616	47388306	1	1	1355	4.6114	2e-06	2e-06	2e-06
23317	3	132133861	132257876	1	1	715	4.6114	2e-06	2e-06	2e-06
50650	3	56761446	57115836	1	1	1558	4.6114	2e-06	2e-06	2e-06
56987	3	107239283	107530176	1	1	22347	4.6114	2e-06	2e-06	2e-06
64084	3	139651527	140286919	1	1	21644	4.6114	2e-06	2e-06	2e-06
114884	3	31702317	32025842	1	1	7321	4.6114	2e-06	2e-06	2e-06
285195	3	142984063	143569873	1	1	47580	4.6114	2e-06	2e-06	2e-06
344807	3	112534556	112567297	1	1	1287	4.6114	2e-06	2e-06	2e-06
344807	3	112534556	112567297	1	1	1287	4.6114	2e-06	2e-06	2e-06
2317	3	57991627	58157982	1	1	2521	4.7534	1e-06	1e-06	1e-06
4134	3	47892180	48133269	1	1	139274	4.7534	1e-06	1e-06	1e-06
6092	3	75953345	77699115	1	1	1487	4.7534	1e-06	1e-06	1e-06
7348	3	118889925	118924000	1	1	500	4.7534	1e-06	1e-06	1e-06
9779	3	17198654	17786740	1	1	49164	4.7534	1e-06	1e-06	1e-06
10242	3	178251586	178562217	1	1	39556	4.7534	1e-06	1e-06	1e-06
25981	3	52347835	52434513	1	1	151161	4.7534	1e-06	1e-06	1e-06
151742	3	160471496	160788817	1	1	2012	4.7534	1e-06	1e-06	1e-06
152100	3	28280338	28361264	1	1	139274	4.7534	1e-06	1e-06	1e-06
166336	3	64079526	64256359	1	1	898	4.7534	1e-06	1e-06	1e-06
201625	3	57327727	57532571	1	1	9515	4.7534	1e-06	1e-06	1e-06
254827	3	174574595	175523428	1	1	241	4.7534	1e-06	1e-06	1e-06
401097	3	159940923	159946000	1	1	2886	4.7534	1e-06	1e-06	1e-06
491	3	10365707	10735631	1	1	51710	4.7747	9e-07	9e-07	9e-07
23101	3	182895831	183148531	1	1	10538	4.7747	9e-07	9e-07	9e-07
152330	3	2138050	3099645	1	1	18566	4.7747	9e-07	9e-07	9e-07
205564	3	196592227	196661585	1	1	41505	4.7747	9e-07	9e-07	9e-07
483	3	141592924	141645382	1	1	289	4.7983	8e-07	8e-07	8e-07
1795	3	50710172	51421629	1	1	409728	4.7983	8e-07	8e-07	8e-07
5793	3	61544743	62280573	1	1	35622	4.7983	8e-07	8e-07	8e-07
9922	3	12938542	13117152	1	1	868	4.7983	8e-07	8e-07	8e-07
23007	3	155197670	155465378	1	1	189	4.7983	8e-07	8e-07	8e-07
214	3	105083057	105295757	1	1	528	4.825	7e-07	7e-07	7e-07
23043	3	170780292	171180697	1	1	2177	4.825	7e-07	7e-07	7e-07
23166	3	52526854	52558512	1	1	22347	4.825	7e-07	7e-07	7e-07
23350	3	142717866	142779567	1	1	10408	4.825	7e-07	7e-07	7e-07
2122	3	168801287	169384063	1	1	19136	4.8556	6e-07	6e-07	6e-07
151987	3	73043485	73118349	1	1	2177	4.8556	6e-07	6e-07	6e-07
205717	3	113367232	113417993	1	1	5272	4.8556	6e-07	6e-07	6e-07
23276	3	47321616	47388306	1	1	139274	4.8916	5e-07	5e-07	5e-07
26996	3	169753235	169803184	1	1	15283	4.8916	5e-07	5e-07	5e-07
114884	3	31702317	32025842	1	1	1553	4.8916	5e-07	5e-07	5e-07
4045	3	115521210	116166885	1	1	21333	4.9354	4e-07	4e-07	4e-07
6405	3	50190062	50226508	1	1	2514	4.9354	4e-07	4e-07	4e-07
54716	3	45796941	45840539	1	1	41505	4.9354	4e-07	4e-07	4e-07
79750	3	21459911	22416632	1	1	3470	4.9354	4e-07	4e-07	4e-07
10721	3	121150273	121267353	1	1	422	4.9912	3e-07	3e-07	3e-07
51460	3	52933221	53082589	1	1	151161	4.9912	3e-07	3e-07	3e-07
[truncated: 3,672 more rows]
