# Supplementary material for: Comorbidities and Susceptibility to COVID-19: A Generalized Gene Set Data Mining Approach
Source: J Clin Med. 2021 Apr 13;10(8):1666. doi: 10.3390/jcm10081666 (PMC8070572; doi:10.3390/jcm10081666)
Supplement: Supplementary file 1 [file jcm-10-01666-s001.zip › Revised Suppl. Files/S3 Data File. VEP sets COVIDgenet 02 05 2021.xlsx]

## Sheet: Suppl Data File1 VEP sets COVID
Supplemental Data File 1. Merged VEP analysis for 22 significant comorbidity sets
Category	Comorbidity	Uploaded Variation	Gene Symbol	Consequence	Biotype	PolyPhen	SIFT
Cancers	acute myeloid leukemia	rs17379833	TP73	intron_variant	PC	-	-
Cancers	acute myeloid leukemia	rs17379833	TP73	intron_variant	PC	-	-
Cancers	acute myeloid leukemia	rs17379833	TP73	intron_variant	PC	-	-
Cancers	acute myeloid leukemia	rs17379833	TP73	intron_variant	PC	-	-
Cancers	acute myeloid leukemia	rs17379833	TP73	intron_variant	PC	-	-
Cancers	acute myeloid leukemia	rs17379833	TP73	intron_variant	PC	-	-
Cancers	acute myeloid leukemia	rs17379833	TP73	intron_variant	PC	-	-
Cancers	acute myeloid leukemia	rs17379833	TP73	intron_variant	PC	-	-
Cancers	acute myeloid leukemia	rs17379833	TP73	intron_variant	PC	-	-
Cancers	acute myeloid leukemia	rs17379833	TP73	intron_variant,non_coding_transcript_variant	RI	-	-
Cancers	acute myeloid leukemia	rs17379833	TP73	intron_variant	PC	-	-
Cancers	acute myeloid leukemia	rs17379833	TP73	intron_variant,non_coding_transcript_variant	RI	-	-
Cancers	acute myeloid leukemia	rs17379833	TP73	intron_variant	PC	-	-
Cancers	acute myeloid leukemia	rs17379833	-	regulatory_region_variant	PROM_FR	-	-
Cancers	acute myeloid leukemia	rs17379833	TP73	intron_variant	PC	-	-
Cancers	acute myeloid leukemia	rs17379833	TP73	intron_variant	PC	-	-
Cancers	acute myeloid leukemia	rs17379833	TP73	intron_variant	PC	-	-
Cancers	acute myeloid leukemia	rs17379833	TP73	intron_variant	PC	-	-
Cancers	acute myeloid leukemia	rs17379833	TP73	intron_variant	PC	-	-
Cancers	acute myeloid leukemia	rs17379833	TP73	intron_variant	PC	-	-
Cancers	acute myeloid leukemia	rs17379833	TP73	intron_variant	PC	-	-
Cancers	acute myeloid leukemia	rs17379833	TP73	intron_variant	PC	-	-
Cancers	acute myeloid leukemia	rs17379833	TP73	intron_variant	PC	-	-
Cancers	acute myeloid leukemia	rs17379833	TP73	intron_variant,non_coding_transcript_variant	RI	-	-
Cancers	acute myeloid leukemia	rs17379833	TP73	intron_variant	PC	-	-
Cancers	acute myeloid leukemia	rs17379833	TP73	intron_variant,non_coding_transcript_variant	RI	-	-
Cancers	acute myeloid leukemia	rs17379833	TP73	intron_variant	PC	-	-
Cancers	acute myeloid leukemia	rs17379833	-	regulatory_region_variant	PROM_FR	-	-
Cancers	acute myeloid leukemia	rs3765753	TP73	intron_variant	PC	-	-
Cancers	acute myeloid leukemia	rs3765753	TP73	intron_variant	PC	-	-
Cancers	acute myeloid leukemia	rs3765753	TP73	intron_variant	PC	-	-
Cancers	acute myeloid leukemia	rs3765753	TP73	intron_variant	PC	-	-
Cancers	acute myeloid leukemia	rs3765753	TP73	intron_variant	PC	-	-
Cancers	acute myeloid leukemia	rs3765753	TP73	intron_variant	PC	-	-
Cancers	acute myeloid leukemia	rs3765753	TP73	intron_variant	PC	-	-
Cancers	acute myeloid leukemia	rs3765753	TP73	intron_variant	PC	-	-
Cancers	acute myeloid leukemia	rs3765753	TP73	intron_variant	PC	-	-
Cancers	acute myeloid leukemia	rs3765753	TP73	intron_variant	PC	-	-
Cancers	acute myeloid leukemia	rs3765753	TP73	intron_variant	PC	-	-
Cancers	acute myeloid leukemia	rs3765753	TP73	intron_variant	PC	-	-
Cancers	acute myeloid leukemia	rs3765753	TP73	intron_variant	PC	-	-
Cancers	acute myeloid leukemia	rs3765753	TP73	intron_variant	PC	-	-
Cancers	acute myeloid leukemia	rs3765753	TP73	intron_variant	PC	-	-
Cancers	acute myeloid leukemia	rs3765753	TP73	intron_variant	PC	-	-
Cancers	acute myeloid leukemia	rs3765753	TP73	intron_variant	PC	-	-
Cancers	acute myeloid leukemia	rs3765753	TP73	intron_variant	PC	-	-
Cancers	acute myeloid leukemia	rs3765753	TP73	intron_variant	PC	-	-
Cancers	acute myeloid leukemia	rs3765753	TP73	intron_variant	PC	-	-
Cancers	acute myeloid leukemia	rs3765753	TP73	intron_variant	PC	-	-
Cancers	acute myeloid leukemia	rs3765753	TP73	intron_variant	PC	-	-
Cancers	acute myeloid leukemia	rs3765753	TP73	intron_variant	PC	-	-
Cancers	acute myeloid leukemia	rs3765753	TP73	intron_variant	PC	-	-
Cancers	acute myeloid leukemia	rs3765753	TP73	intron_variant	PC	-	-
Cancers	acute myeloid leukemia	rs3765753	TP73	intron_variant	PC	-	-
Cancers	acute myeloid leukemia	rs3765753	TP73	intron_variant	PC	-	-
Cancers	acute myeloid leukemia	rs3765753	TP73	intron_variant,non_coding_transcript_variant	RI	-	-
Cancers	acute myeloid leukemia	rs3765753	TP73	intron_variant,non_coding_transcript_variant	RI	-	-
Cancers	acute myeloid leukemia	rs3765753	TP73	intron_variant,non_coding_transcript_variant	RI	-	-
Cancers	acute myeloid leukemia	rs3765753	TP73	intron_variant	PC	-	-
Cancers	acute myeloid leukemia	rs3765753	TP73	intron_variant	PC	-	-
Cancers	acute myeloid leukemia	rs3765753	TP73	intron_variant	PC	-	-
Cancers	acute myeloid leukemia	rs3765753	TP73	intron_variant,non_coding_transcript_variant	RI	-	-
Cancers	acute myeloid leukemia	rs3765753	TP73	intron_variant,non_coding_transcript_variant	RI	-	-
Cancers	acute myeloid leukemia	rs3765753	TP73	intron_variant,non_coding_transcript_variant	RI	-	-
Cancers	acute myeloid leukemia	rs3765753	TP73	intron_variant	PC	-	-
Cancers	acute myeloid leukemia	rs3765753	TP73	intron_variant	PC	-	-
Cancers	acute myeloid leukemia	rs3765753	TP73	intron_variant	PC	-	-
Cancers	acute myeloid leukemia	rs3765753	TP73	intron_variant	PC	-	-
Cancers	acute myeloid leukemia	rs3765753	TP73	intron_variant	PC	-	-
Cancers	acute myeloid leukemia	rs3765753	TP73	intron_variant	PC	-	-
Cancers	acute myeloid leukemia	rs3765753	TP73	intron_variant	PC	-	-
Cancers	acute myeloid leukemia	rs3765753	TP73	intron_variant	PC	-	-
Cancers	acute myeloid leukemia	rs3765753	TP73	intron_variant	PC	-	-
Cancers	acute myeloid leukemia	rs3765753	TP73	intron_variant	PC	-	-
Cancers	acute myeloid leukemia	rs3765753	TP73	intron_variant	PC	-	-
Cancers	acute myeloid leukemia	rs3765753	TP73	intron_variant	PC	-	-
Cancers	acute myeloid leukemia	rs3765753	TP73	intron_variant	PC	-	-
Cancers	acute myeloid leukemia	rs3765753	TP73	intron_variant	PC	-	-
Cancers	acute myeloid leukemia	rs3765753	TP73	intron_variant	PC	-	-
Cancers	acute myeloid leukemia	rs3765753	TP73	intron_variant	PC	-	-
Cancers	acute myeloid leukemia	rs3765753	TP73	intron_variant	PC	-	-
Cancers	acute myeloid leukemia	rs3765753	TP73	intron_variant	PC	-	-
Cancers	acute myeloid leukemia	rs3765753	TP73	intron_variant	PC	-	-
Cancers	acute myeloid leukemia	rs3765753	TP73	intron_variant	PC	-	-
Cancers	acute myeloid leukemia	rs3765753	TP73	intron_variant	PC	-	-
Cancers	acute myeloid leukemia	rs3765753	TP73	intron_variant	PC	-	-
Cancers	acute myeloid leukemia	rs3765753	TP73	intron_variant	PC	-	-
Cancers	acute myeloid leukemia	rs3765753	TP73	intron_variant	PC	-	-
Cancers	acute myeloid leukemia	rs3765753	TP73	intron_variant	PC	-	-
Cancers	acute myeloid leukemia	rs3765753	TP73	intron_variant	PC	-	-
Cancers	acute myeloid leukemia	rs3765753	TP73	intron_variant	PC	-	-
Cancers	acute myeloid leukemia	rs3765753	TP73	intron_variant	PC	-	-
Cancers	acute myeloid leukemia	rs3765753	TP73	intron_variant	PC	-	-
Cancers	acute myeloid leukemia	rs3765753	TP73	intron_variant	PC	-	-
Cancers	acute myeloid leukemia	rs3765753	TP73	intron_variant,non_coding_transcript_variant	RI	-	-
Cancers	acute myeloid leukemia	rs3765753	TP73	intron_variant,non_coding_transcript_variant	RI	-	-
Cancers	acute myeloid leukemia	rs3765753	TP73	intron_variant,non_coding_transcript_variant	RI	-	-
Cancers	acute myeloid leukemia	rs3765753	TP73	intron_variant	PC	-	-
Cancers	acute myeloid leukemia	rs3765753	TP73	intron_variant	PC	-	-
Cancers	acute myeloid leukemia	rs3765753	TP73	intron_variant	PC	-	-
Cancers	acute myeloid leukemia	rs3765753	TP73	intron_variant,non_coding_transcript_variant	RI	-	-
Cancers	acute myeloid leukemia	rs3765753	TP73	intron_variant,non_coding_transcript_variant	RI	-	-
Cancers	acute myeloid leukemia	rs3765753	TP73	intron_variant,non_coding_transcript_variant	RI	-	-
Cancers	acute myeloid leukemia	rs3765753	TP73	intron_variant	PC	-	-
Cancers	acute myeloid leukemia	rs3765753	TP73	intron_variant	PC	-	-
Cancers	acute myeloid leukemia	rs3765753	TP73	intron_variant	PC	-	-
Cancers	acute myeloid leukemia	rs10864411	SPSB1	intron_variant	PC	-	-
Cancers	acute myeloid leukemia	rs10864411	SPSB1	intron_variant	PC	-	-
Cancers	acute myeloid leukemia	rs10864411	SPSB1	intron_variant	PC	-	-
Cancers	acute myeloid leukemia	rs10864411	SPSB1	intron_variant	PC	-	-
Cancers	acute myeloid leukemia	rs10864411	SPSB1	intron_variant	PC	-	-
Cancers	acute myeloid leukemia	rs10864411	SPSB1	intron_variant	PC	-	-
Cancers	acute myeloid leukemia	rs11121390	SPSB1	3_prime_UTR_variant	PC	-	-
Cancers	acute myeloid leukemia	rs11121390	SPSB1	3_prime_UTR_variant	PC	-	-
Cancers	acute myeloid leukemia	rs11121390	SPSB1	3_prime_UTR_variant	PC	-	-
Cancers	acute myeloid leukemia	rs11121390	SPSB1	3_prime_UTR_variant	PC	-	-
Cancers	acute myeloid leukemia	rs11121390	SPSB1	3_prime_UTR_variant	PC	-	-
Cancers	acute myeloid leukemia	rs11121390	SPSB1	3_prime_UTR_variant	PC	-	-
Cancers	acute myeloid leukemia	rs11121390	SPSB1	downstream_gene_variant	PC	-	-
Cancers	acute myeloid leukemia	rs11121390	SPSB1	downstream_gene_variant	PC	-	-
Cancers	acute myeloid leukemia	rs11121390	SPSB1	downstream_gene_variant	PC	-	-
Cancers	acute myeloid leukemia	rs11121390	SPSB1	3_prime_UTR_variant	PC	-	-
Cancers	acute myeloid leukemia	rs11121390	SPSB1	3_prime_UTR_variant	PC	-	-
Cancers	acute myeloid leukemia	rs11121390	SPSB1	3_prime_UTR_variant	PC	-	-
Cancers	acute myeloid leukemia	rs11121390	SPSB1	3_prime_UTR_variant	PC	-	-
Cancers	acute myeloid leukemia	rs11121390	SPSB1	3_prime_UTR_variant	PC	-	-
Cancers	acute myeloid leukemia	rs11121390	SPSB1	3_prime_UTR_variant	PC	-	-
Cancers	acute myeloid leukemia	rs11121390	SPSB1	downstream_gene_variant	PC	-	-
Cancers	acute myeloid leukemia	rs11121390	SPSB1	downstream_gene_variant	PC	-	-
Cancers	acute myeloid leukemia	rs11121390	SPSB1	downstream_gene_variant	PC	-	-
Cancers	acute myeloid leukemia	rs2275458	SPSB1	3_prime_UTR_variant	PC	-	-
Cancers	acute myeloid leukemia	rs2275458	SPSB1	3_prime_UTR_variant	PC	-	-
Cancers	acute myeloid leukemia	rs2275458	SPSB1	downstream_gene_variant	PC	-	-
Cancers	acute myeloid leukemia	rs2275458	SPSB1	3_prime_UTR_variant	PC	-	-
Cancers	acute myeloid leukemia	rs2275458	SPSB1	3_prime_UTR_variant	PC	-	-
Cancers	acute myeloid leukemia	rs2275458	SPSB1	downstream_gene_variant	PC	-	-
Cancers	acute myeloid leukemia	rs9660866	SPSB1	downstream_gene_variant	PC	-	-
Cancers	acute myeloid leukemia	rs9660866	SPSB1	downstream_gene_variant	PC	-	-
Cancers	acute myeloid leukemia	rs9660866	SPSB1	downstream_gene_variant	PC	-	-
Cancers	acute myeloid leukemia	rs9660866	SPSB1	downstream_gene_variant	PC	-	-
Cancers	acute myeloid leukemia	rs9660866	SPSB1	downstream_gene_variant	PC	-	-
Cancers	acute myeloid leukemia	rs9660866	SPSB1	downstream_gene_variant	PC	-	-
Cancers	acute myeloid leukemia	rs11121613	CASZ1	intron_variant	PC	-	-
Cancers	acute myeloid leukemia	rs11121613	CASZ1	intron_variant	PC	-	-
Cancers	acute myeloid leukemia	rs6540948	CASZ1	intron_variant	PC	-	-
Cancers	acute myeloid leukemia	rs6540948	CASZ1	intron_variant	PC	-	-
Cancers	acute myeloid leukemia	rs17035680	CASZ1	intron_variant	PC	-	-
Cancers	acute myeloid leukemia	rs17035680	CASZ1	intron_variant	PC	-	-
Cancers	acute myeloid leukemia	rs17035680	-	regulatory_region_variant	PROM_FR	-	-
Cancers	acute myeloid leukemia	rs17035686	CASZ1	intron_variant	PC	-	-
Cancers	acute myeloid leukemia	rs17035686	CASZ1	intron_variant	PC	-	-
Cancers	acute myeloid leukemia	rs17035686	-	regulatory_region_variant	PROM_FR	-	-
Cancers	acute myeloid leukemia	rs205488	CASZ1	intron_variant	PC	-	-
Cancers	acute myeloid leukemia	rs205488	CASZ1	intron_variant	PC	-	-
Cancers	acute myeloid leukemia	rs205488	-	regulatory_region_variant	PROM_FR	-	-
Cancers	acute myeloid leukemia	rs11800478	ARHGEF10L	intron_variant,NMD_transcript_variant	NMD	-	-
Cancers	acute myeloid leukemia	rs11800478	ARHGEF10L	intron_variant	PC	-	-
Cancers	acute myeloid leukemia	rs11800478	ARHGEF10L	intron_variant	PC	-	-
Cancers	acute myeloid leukemia	rs11800478	ARHGEF10L	intron_variant	PC	-	-
Cancers	acute myeloid leukemia	rs11800478	ARHGEF10L	intron_variant,non_coding_transcript_variant	PT	-	-
Cancers	acute myeloid leukemia	rs11800478	ARHGEF10L	intron_variant,non_coding_transcript_variant	PT	-	-
Cancers	acute myeloid leukemia	rs11800478	ARHGEF10L	downstream_gene_variant	PT	-	-
Cancers	acute myeloid leukemia	rs11800478	ARHGEF10L	intron_variant,NMD_transcript_variant	NMD	-	-
Cancers	acute myeloid leukemia	rs11800478	ARHGEF10L	intron_variant	PC	-	-
Cancers	acute myeloid leukemia	rs11800478	ARHGEF10L	intron_variant	PC	-	-
Cancers	acute myeloid leukemia	rs11800478	ARHGEF10L	intron_variant	PC	-	-
Cancers	acute myeloid leukemia	rs11800478	ARHGEF10L	intron_variant,non_coding_transcript_variant	PT	-	-
Cancers	acute myeloid leukemia	rs11800478	ARHGEF10L	intron_variant,non_coding_transcript_variant	PT	-	-
Cancers	acute myeloid leukemia	rs11800478	ARHGEF10L	downstream_gene_variant	PT	-	-
Cancers	acute myeloid leukemia	rs6703771	ARHGEF10L	intron_variant,NMD_transcript_variant	NMD	-	-
Cancers	acute myeloid leukemia	rs6703771	ARHGEF10L	intron_variant	PC	-	-
Cancers	acute myeloid leukemia	rs6703771	ARHGEF10L	intron_variant	PC	-	-
Cancers	acute myeloid leukemia	rs6703771	ARHGEF10L	intron_variant	PC	-	-
Cancers	acute myeloid leukemia	rs6703771	ARHGEF10L	intron_variant,non_coding_transcript_variant	PT	-	-
Cancers	acute myeloid leukemia	rs6703771	ARHGEF10L	intron_variant,non_coding_transcript_variant	PT	-	-
Cancers	acute myeloid leukemia	rs6703771	ARHGEF10L	intron_variant,NMD_transcript_variant	NMD	-	-
Cancers	acute myeloid leukemia	rs6703771	ARHGEF10L	intron_variant	PC	-	-
Cancers	acute myeloid leukemia	rs6703771	ARHGEF10L	intron_variant	PC	-	-
Cancers	acute myeloid leukemia	rs6703771	ARHGEF10L	intron_variant	PC	-	-
Cancers	acute myeloid leukemia	rs6703771	ARHGEF10L	intron_variant,non_coding_transcript_variant	PT	-	-
Cancers	acute myeloid leukemia	rs6703771	ARHGEF10L	intron_variant,non_coding_transcript_variant	PT	-	-
Cancers	acute myeloid leukemia	rs3766309	ARHGEF10L	intron_variant,NMD_transcript_variant	NMD	-	-
Cancers	acute myeloid leukemia	rs3766309	ARHGEF10L	intron_variant	PC	-	-
Cancers	acute myeloid leukemia	rs3766309	ARHGEF10L	intron_variant	PC	-	-
Cancers	acute myeloid leukemia	rs3766309	ARHGEF10L	intron_variant	PC	-	-
Cancers	acute myeloid leukemia	rs3766309	ARHGEF10L	intron_variant,non_coding_transcript_variant	PT	-	-
Cancers	acute myeloid leukemia	rs3766309	ARHGEF10L	intron_variant,non_coding_transcript_variant	PT	-	-
Cancers	acute myeloid leukemia	rs3766309	ARHGEF10L	intron_variant,NMD_transcript_variant	NMD	-	-
Cancers	acute myeloid leukemia	rs3766309	ARHGEF10L	intron_variant	PC	-	-
Cancers	acute myeloid leukemia	rs3766309	ARHGEF10L	intron_variant	PC	-	-
Cancers	acute myeloid leukemia	rs3766309	ARHGEF10L	intron_variant	PC	-	-
Cancers	acute myeloid leukemia	rs3766309	ARHGEF10L	intron_variant,non_coding_transcript_variant	PT	-	-
Cancers	acute myeloid leukemia	rs3766309	ARHGEF10L	intron_variant,non_coding_transcript_variant	PT	-	-
Cancers	acute myeloid leukemia	rs11580813	ARHGEF10L	intron_variant,NMD_transcript_variant	NMD	-	-
Cancers	acute myeloid leukemia	rs11580813	ARHGEF10L	intron_variant	PC	-	-
Cancers	acute myeloid leukemia	rs11580813	ARHGEF10L	intron_variant	PC	-	-
Cancers	acute myeloid leukemia	rs11580813	ARHGEF10L	intron_variant	PC	-	-
Cancers	acute myeloid leukemia	rs11580813	ARHGEF10L	downstream_gene_variant	PT	-	-
Cancers	acute myeloid leukemia	rs11580813	ARHGEF10L	intron_variant,non_coding_transcript_variant	PT	-	-
Cancers	acute myeloid leukemia	rs11580813	ARHGEF10L	intron_variant,NMD_transcript_variant	NMD	-	-
Cancers	acute myeloid leukemia	rs11580813	ARHGEF10L	intron_variant	PC	-	-
Cancers	acute myeloid leukemia	rs11580813	ARHGEF10L	intron_variant	PC	-	-
Cancers	acute myeloid leukemia	rs11580813	ARHGEF10L	intron_variant	PC	-	-
Cancers	acute myeloid leukemia	rs11580813	ARHGEF10L	downstream_gene_variant	PT	-	-
Cancers	acute myeloid leukemia	rs11580813	ARHGEF10L	intron_variant,non_coding_transcript_variant	PT	-	-
Cancers	acute myeloid leukemia	rs1109875	ARHGEF10L	intron_variant,NMD_transcript_variant	NMD	-	-
Cancers	acute myeloid leukemia	rs1109875	ARHGEF10L	intron_variant	PC	-	-
Cancers	acute myeloid leukemia	rs1109875	ARHGEF10L	intron_variant	PC	-	-
Cancers	acute myeloid leukemia	rs1109875	ARHGEF10L	intron_variant	PC	-	-
Cancers	acute myeloid leukemia	rs1109875	ARHGEF10L	downstream_gene_variant	PT	-	-
Cancers	acute myeloid leukemia	rs1109875	ARHGEF10L	intron_variant,non_coding_transcript_variant	PT	-	-
Cancers	acute myeloid leukemia	rs1109875	ARHGEF10L	intron_variant,NMD_transcript_variant	NMD	-	-
Cancers	acute myeloid leukemia	rs1109875	ARHGEF10L	intron_variant	PC	-	-
Cancers	acute myeloid leukemia	rs1109875	ARHGEF10L	intron_variant	PC	-	-
Cancers	acute myeloid leukemia	rs1109875	ARHGEF10L	intron_variant	PC	-	-
Cancers	acute myeloid leukemia	rs1109875	ARHGEF10L	downstream_gene_variant	PT	-	-
Cancers	acute myeloid leukemia	rs1109875	ARHGEF10L	intron_variant,non_coding_transcript_variant	PT	-	-
Cancers	acute myeloid leukemia	rs12067869	ARHGEF10L	intron_variant,NMD_transcript_variant	NMD	-	-
Cancers	acute myeloid leukemia	rs12067869	ARHGEF10L	intron_variant	PC	-	-
Cancers	acute myeloid leukemia	rs12067869	ARHGEF10L	intron_variant	PC	-	-
Cancers	acute myeloid leukemia	rs12067869	ARHGEF10L	intron_variant	PC	-	-
Cancers	acute myeloid leukemia	rs12067869	ARHGEF10L	intron_variant,non_coding_transcript_variant	PT	-	-
Cancers	acute myeloid leukemia	rs12067869	ARHGEF10L	intron_variant,NMD_transcript_variant	NMD	-	-
Cancers	acute myeloid leukemia	rs12067869	ARHGEF10L	intron_variant	PC	-	-
Cancers	acute myeloid leukemia	rs12067869	ARHGEF10L	intron_variant	PC	-	-
Cancers	acute myeloid leukemia	rs12067869	ARHGEF10L	intron_variant	PC	-	-
Cancers	acute myeloid leukemia	rs12067869	ARHGEF10L	intron_variant,non_coding_transcript_variant	PT	-	-
Cancers	acute myeloid leukemia	rs12565468	ARHGEF10L	intron_variant,NMD_transcript_variant	NMD	-	-
Cancers	acute myeloid leukemia	rs12565468	ARHGEF10L	intron_variant	PC	-	-
Cancers	acute myeloid leukemia	rs12565468	ARHGEF10L	intron_variant	PC	-	-
Cancers	acute myeloid leukemia	rs12565468	ARHGEF10L	intron_variant	PC	-	-
Cancers	acute myeloid leukemia	rs12565468	ARHGEF10L	intron_variant,non_coding_transcript_variant	PT	-	-
Cancers	acute myeloid leukemia	rs12565468	-	regulatory_region_variant	PROM_FR	-	-
Cancers	acute myeloid leukemia	rs12565468	ARHGEF10L	intron_variant,NMD_transcript_variant	NMD	-	-
Cancers	acute myeloid leukemia	rs12565468	ARHGEF10L	intron_variant	PC	-	-
Cancers	acute myeloid leukemia	rs12565468	ARHGEF10L	intron_variant	PC	-	-
Cancers	acute myeloid leukemia	rs12565468	ARHGEF10L	intron_variant	PC	-	-
Cancers	acute myeloid leukemia	rs12565468	ARHGEF10L	intron_variant,non_coding_transcript_variant	PT	-	-
Cancers	acute myeloid leukemia	rs12565468	-	regulatory_region_variant	PROM_FR	-	-
Cancers	acute myeloid leukemia	rs17469160	ARHGEF10L	intron_variant,NMD_transcript_variant	NMD	-	-
Cancers	acute myeloid leukemia	rs17469160	ARHGEF10L	intron_variant,NMD_transcript_variant	NMD	-	-
Cancers	acute myeloid leukemia	rs17469160	ARHGEF10L	intron_variant	PC	-	-
Cancers	acute myeloid leukemia	rs17469160	ARHGEF10L	intron_variant	PC	-	-
Cancers	acute myeloid leukemia	rs17469160	ARHGEF10L	intron_variant	PC	-	-
Cancers	acute myeloid leukemia	rs17469160	ARHGEF10L	intron_variant	PC	-	-
Cancers	acute myeloid leukemia	rs17469160	ARHGEF10L	intron_variant	PC	-	-
Cancers	acute myeloid leukemia	rs17469160	ARHGEF10L	intron_variant	PC	-	-
Cancers	acute myeloid leukemia	rs17469160	ARHGEF10L	intron_variant,non_coding_transcript_variant	PT	-	-
Cancers	acute myeloid leukemia	rs17469160	ARHGEF10L	intron_variant,non_coding_transcript_variant	PT	-	-
Cancers	acute myeloid leukemia	rs17469160	-	regulatory_region_variant	PROM_FR	-	-
Cancers	acute myeloid leukemia	rs17469160	-	regulatory_region_variant	PROM_FR	-	-
Cancers	acute myeloid leukemia	rs17469160	ARHGEF10L	intron_variant,NMD_transcript_variant	NMD	-	-
Cancers	acute myeloid leukemia	rs17469160	ARHGEF10L	intron_variant,NMD_transcript_variant	NMD	-	-
Cancers	acute myeloid leukemia	rs17469160	ARHGEF10L	intron_variant	PC	-	-
Cancers	acute myeloid leukemia	rs17469160	ARHGEF10L	intron_variant	PC	-	-
Cancers	acute myeloid leukemia	rs17469160	ARHGEF10L	intron_variant	PC	-	-
Cancers	acute myeloid leukemia	rs17469160	ARHGEF10L	intron_variant	PC	-	-
Cancers	acute myeloid leukemia	rs17469160	ARHGEF10L	intron_variant	PC	-	-
Cancers	acute myeloid leukemia	rs17469160	ARHGEF10L	intron_variant	PC	-	-
Cancers	acute myeloid leukemia	rs17469160	ARHGEF10L	intron_variant,non_coding_transcript_variant	PT	-	-
Cancers	acute myeloid leukemia	rs17469160	ARHGEF10L	intron_variant,non_coding_transcript_variant	PT	-	-
Cancers	acute myeloid leukemia	rs17469160	-	regulatory_region_variant	PROM_FR	-	-
Cancers	acute myeloid leukemia	rs17469160	-	regulatory_region_variant	PROM_FR	-	-
Cancers	acute myeloid leukemia	rs869526	ARHGEF10L	intron_variant,NMD_transcript_variant	NMD	-	-
Cancers	acute myeloid leukemia	rs869526	ARHGEF10L	intron_variant	PC	-	-
Cancers	acute myeloid leukemia	rs869526	ARHGEF10L	intron_variant	PC	-	-
Cancers	acute myeloid leukemia	rs869526	ARHGEF10L	intron_variant	PC	-	-
Cancers	acute myeloid leukemia	rs869526	ARHGEF10L	intron_variant,non_coding_transcript_variant	PT	-	-
Cancers	acute myeloid leukemia	rs869526	-	regulatory_region_variant	PROM_FR	-	-
Cancers	acute myeloid leukemia	rs869526	ARHGEF10L	intron_variant,NMD_transcript_variant	NMD	-	-
Cancers	acute myeloid leukemia	rs869526	ARHGEF10L	intron_variant	PC	-	-
Cancers	acute myeloid leukemia	rs869526	ARHGEF10L	intron_variant	PC	-	-
Cancers	acute myeloid leukemia	rs869526	ARHGEF10L	intron_variant	PC	-	-
Cancers	acute myeloid leukemia	rs869526	ARHGEF10L	intron_variant,non_coding_transcript_variant	PT	-	-
Cancers	acute myeloid leukemia	rs869526	-	regulatory_region_variant	PROM_FR	-	-
Cancers	acute myeloid leukemia	rs6657353	ARHGEF10L	intron_variant,NMD_transcript_variant	NMD	-	-
Cancers	acute myeloid leukemia	rs6657353	ARHGEF10L	intron_variant	PC	-	-
Cancers	acute myeloid leukemia	rs6657353	ARHGEF10L	intron_variant	PC	-	-
Cancers	acute myeloid leukemia	rs6657353	ARHGEF10L	intron_variant	PC	-	-
Cancers	acute myeloid leukemia	rs6657353	ARHGEF10L	intron_variant,non_coding_transcript_variant	PT	-	-
Cancers	acute myeloid leukemia	rs6657353	-	regulatory_region_variant	PROM_FR	-	-
Cancers	acute myeloid leukemia	rs6657353	ARHGEF10L	intron_variant,NMD_transcript_variant	NMD	-	-
Cancers	acute myeloid leukemia	rs6657353	ARHGEF10L	intron_variant	PC	-	-
Cancers	acute myeloid leukemia	rs6657353	ARHGEF10L	intron_variant	PC	-	-
Cancers	acute myeloid leukemia	rs6657353	ARHGEF10L	intron_variant	PC	-	-
Cancers	acute myeloid leukemia	rs6657353	ARHGEF10L	intron_variant,non_coding_transcript_variant	PT	-	-
Cancers	acute myeloid leukemia	rs6657353	-	regulatory_region_variant	PROM_FR	-	-
Cancers	acute myeloid leukemia	rs6665721	ARHGEF10L	intron_variant,NMD_transcript_variant	NMD	-	-
Cancers	acute myeloid leukemia	rs6665721	ARHGEF10L	intron_variant	PC	-	-
Cancers	acute myeloid leukemia	rs6665721	ARHGEF10L	intron_variant	PC	-	-
Cancers	acute myeloid leukemia	rs6665721	ARHGEF10L	intron_variant	PC	-	-
Cancers	acute myeloid leukemia	rs6665721	ARHGEF10L	intron_variant,non_coding_transcript_variant	PT	-	-
Cancers	acute myeloid leukemia	rs6665721	ARHGEF10L	intron_variant,NMD_transcript_variant	NMD	-	-
Cancers	acute myeloid leukemia	rs6665721	ARHGEF10L	intron_variant	PC	-	-
Cancers	acute myeloid leukemia	rs6665721	ARHGEF10L	intron_variant	PC	-	-
Cancers	acute myeloid leukemia	rs6665721	ARHGEF10L	intron_variant	PC	-	-
Cancers	acute myeloid leukemia	rs6665721	ARHGEF10L	intron_variant,non_coding_transcript_variant	PT	-	-
Cancers	acute myeloid leukemia	rs7528550	ARHGEF10L	intron_variant,NMD_transcript_variant	NMD	-	-
Cancers	acute myeloid leukemia	rs7528550	ARHGEF10L	intron_variant	PC	-	-
Cancers	acute myeloid leukemia	rs7528550	ARHGEF10L	intron_variant	PC	-	-
Cancers	acute myeloid leukemia	rs7528550	ARHGEF10L	intron_variant	PC	-	-
Cancers	acute myeloid leukemia	rs7528550	ARHGEF10L	intron_variant,non_coding_transcript_variant	PT	-	-
Cancers	acute myeloid leukemia	rs7528550	ARHGEF10L	intron_variant,NMD_transcript_variant	NMD	-	-
Cancers	acute myeloid leukemia	rs7528550	ARHGEF10L	intron_variant	PC	-	-
Cancers	acute myeloid leukemia	rs7528550	ARHGEF10L	intron_variant	PC	-	-
Cancers	acute myeloid leukemia	rs7528550	ARHGEF10L	intron_variant	PC	-	-
Cancers	acute myeloid leukemia	rs7528550	ARHGEF10L	intron_variant,non_coding_transcript_variant	PT	-	-
Cancers	acute myeloid leukemia	rs7531556	ARHGEF10L	intron_variant,NMD_transcript_variant	NMD	-	-
Cancers	acute myeloid leukemia	rs7531556	ARHGEF10L	intron_variant	PC	-	-
Cancers	acute myeloid leukemia	rs7531556	ARHGEF10L	intron_variant	PC	-	-
Cancers	acute myeloid leukemia	rs7531556	ARHGEF10L	intron_variant	PC	-	-
Cancers	acute myeloid leukemia	rs7531556	ARHGEF10L	intron_variant,non_coding_transcript_variant	PT	-	-
Cancers	acute myeloid leukemia	rs7531556	ARHGEF10L	intron_variant,NMD_transcript_variant	NMD	-	-
Cancers	acute myeloid leukemia	rs7531556	ARHGEF10L	intron_variant	PC	-	-
Cancers	acute myeloid leukemia	rs7531556	ARHGEF10L	intron_variant	PC	-	-
Cancers	acute myeloid leukemia	rs7531556	ARHGEF10L	intron_variant	PC	-	-
Cancers	acute myeloid leukemia	rs7531556	ARHGEF10L	intron_variant,non_coding_transcript_variant	PT	-	-
Cancers	acute myeloid leukemia	rs660414	PLA2G5	intron_variant	PC	-	-
Cancers	acute myeloid leukemia	rs660414	PLA2G5	intron_variant,non_coding_transcript_variant	PT	-	-
Cancers	acute myeloid leukemia	rs660414	PLA2G5	intron_variant,non_coding_transcript_variant	PT	-	-
Cancers	acute myeloid leukemia	rs660414	PLA2G5	intron_variant,non_coding_transcript_variant	PT	-	-
Cancers	acute myeloid leukemia	rs660414	PLA2G5	intron_variant,non_coding_transcript_variant	PT	-	-
Cancers	acute myeloid leukemia	rs660414	PLA2G5	intron_variant,non_coding_transcript_variant	PT	-	-
Cancers	acute myeloid leukemia	rs660414	PLA2G5	intron_variant,non_coding_transcript_variant	PT	-	-
Cancers	acute myeloid leukemia	rs2020887	PLA2G5	synonymous_variant	PC	-	-
Cancers	acute myeloid leukemia	rs2020887	PLA2G5	non_coding_transcript_exon_variant	PT	-	-
Cancers	acute myeloid leukemia	rs2020887	PLA2G5	non_coding_transcript_exon_variant	PT	-	-
Cancers	acute myeloid leukemia	rs2020887	PLA2G5	non_coding_transcript_exon_variant	PT	-	-
Cancers	acute myeloid leukemia	rs2020887	PLA2G5	non_coding_transcript_exon_variant	PT	-	-
Cancers	acute myeloid leukemia	rs2020887	PLA2G5	non_coding_transcript_exon_variant	PT	-	-
Cancers	acute myeloid leukemia	rs2020887	PLA2G5	non_coding_transcript_exon_variant	PT	-	-
Cancers	acute myeloid leukemia	rs3014715	MAN1C1	intron_variant	PC	-	-
Cancers	acute myeloid leukemia	rs3014715	MAN1C1	intron_variant	PC	-	-
Cancers	acute myeloid leukemia	rs3014715	MAN1C1	intron_variant	PC	-	-
Cancers	acute myeloid leukemia	rs3014715	MAN1C1	intron_variant	PC	-	-
Cancers	acute myeloid leukemia	rs3014715	AL031280.1	intron_variant,non_coding_transcript_variant	lncRNA	-	-
Cancers	acute myeloid leukemia	rs3014715	AL031280.1	intron_variant,non_coding_transcript_variant	lncRNA	-	-
Cancers	acute myeloid leukemia	rs3014715	MAN1C1	intron_variant	PC	-	-
Cancers	acute myeloid leukemia	rs3014715	MAN1C1	intron_variant	PC	-	-
Cancers	acute myeloid leukemia	rs2982313	MAN1C1	intron_variant	PC	-	-
Cancers	acute myeloid leukemia	rs2982313	MAN1C1	intron_variant	PC	-	-
Cancers	acute myeloid leukemia	rs2982313	MAN1C1	intron_variant	PC	-	-
Cancers	acute myeloid leukemia	rs2982313	-	regulatory_region_variant	PROM_FR	-	-
Cancers	acute myeloid leukemia	rs12094989	DPPA2P2	upstream_gene_variant	processed_pseudogene	-	-
Cancers	acute myeloid leukemia	rs12094989	-	regulatory_region_variant	PROM_FR	-	-
Cancers	acute myeloid leukemia	rs12094989	DPPA2P2	upstream_gene_variant	processed_pseudogene	-	-
Cancers	acute myeloid leukemia	rs12094989	-	regulatory_region_variant	PROM_FR	-	-
Cancers	acute myeloid leukemia	rs4951771	KIAA1522	intron_variant	PC	-	-
Cancers	acute myeloid leukemia	rs4951771	KIAA1522	intron_variant	PC	-	-
Cancers	acute myeloid leukemia	rs4951771	KIAA1522	intron_variant	PC	-	-
Cancers	acute myeloid leukemia	rs4951771	KIAA1522	intron_variant	PC	-	-
Cancers	acute myeloid leukemia	rs4951771	KIAA1522	intron_variant,non_coding_transcript_variant	RI	-	-
Cancers	acute myeloid leukemia	rs881393	YARS1	intron_variant	PC	-	-
Cancers	acute myeloid leukemia	rs881393	YARS1	intron_variant,non_coding_transcript_variant	PT	-	-
Cancers	acute myeloid leukemia	rs881393	YARS1	non_coding_transcript_exon_variant	PT	-	-
Cancers	acute myeloid leukemia	rs881393	YARS1	upstream_gene_variant	PT	-	-
Cancers	acute myeloid leukemia	rs881393	YARS1	intron_variant,non_coding_transcript_variant	PT	-	-
Cancers	acute myeloid leukemia	rs881393	YARS1	intron_variant	PC	-	-
Cancers	acute myeloid leukemia	rs16835593	CSMD2	intron_variant,NMD_transcript_variant	NMD	-	-
Cancers	acute myeloid leukemia	rs16835593	CSMD2	intron_variant,NMD_transcript_variant	NMD	-	-
Cancers	acute myeloid leukemia	rs16835593	CSMD2	synonymous_variant	PC	-	-
Cancers	acute myeloid leukemia	rs16835593	CSMD2	synonymous_variant	PC	-	-
Cancers	acute myeloid leukemia	rs16835593	CSMD2	intron_variant	PC	-	-
Cancers	acute myeloid leukemia	rs16835593	CSMD2	intron_variant	PC	-	-
Cancers	acute myeloid leukemia	rs16835593	CSMD2	non_coding_transcript_exon_variant	PT	-	-
Cancers	acute myeloid leukemia	rs16835593	CSMD2	non_coding_transcript_exon_variant	PT	-	-
Cancers	acute myeloid leukemia	rs16835593	CSMD2	synonymous_variant	PC	-	-
Cancers	acute myeloid leukemia	rs16835593	CSMD2	synonymous_variant	PC	-	-
Cancers	acute myeloid leukemia	rs2336245	CSMD2	intron_variant,NMD_transcript_variant	NMD	-	-
Cancers	acute myeloid leukemia	rs2336245	CSMD2	intron_variant	PC	-	-
Cancers	acute myeloid leukemia	rs2336245	CSMD2	intron_variant	PC	-	-
Cancers	acute myeloid leukemia	rs2336245	CSMD2	intron_variant,non_coding_transcript_variant	PT	-	-
Cancers	acute myeloid leukemia	rs2336245	CSMD2	intron_variant	PC	-	-
Cancers	acute myeloid leukemia	rs12122667	CSMD2	intron_variant,NMD_transcript_variant	NMD	-	-
Cancers	acute myeloid leukemia	rs12122667	CSMD2	intron_variant	PC	-	-
Cancers	acute myeloid leukemia	rs12122667	CSMD2	intron_variant	PC	-	-
Cancers	acute myeloid leukemia	rs12122667	CSMD2	intron_variant,non_coding_transcript_variant	PT	-	-
Cancers	acute myeloid leukemia	rs12122667	CSMD2	intron_variant	PC	-	-
Cancers	acute myeloid leukemia	rs1493995	CSMD2	intron_variant,NMD_transcript_variant	NMD	-	-
Cancers	acute myeloid leukemia	rs1493995	CSMD2	intron_variant	PC	-	-
Cancers	acute myeloid leukemia	rs1493995	CSMD2	intron_variant	PC	-	-
Cancers	acute myeloid leukemia	rs1493995	CSMD2	intron_variant,non_coding_transcript_variant	PT	-	-
Cancers	acute myeloid leukemia	rs1493995	CSMD2	intron_variant	PC	-	-
Cancers	acute myeloid leukemia	rs1389561	CSMD2	intron_variant,NMD_transcript_variant	NMD	-	-
Cancers	acute myeloid leukemia	rs1389561	CSMD2	intron_variant	PC	-	-
Cancers	acute myeloid leukemia	rs1389561	CSMD2	intron_variant	PC	-	-
Cancers	acute myeloid leukemia	rs1389561	CSMD2	intron_variant,non_coding_transcript_variant	PT	-	-
Cancers	acute myeloid leukemia	rs1389561	CSMD2	intron_variant	PC	-	-
Cancers	acute myeloid leukemia	rs6693247	CSMD2	intron_variant,NMD_transcript_variant	NMD	-	-
Cancers	acute myeloid leukemia	rs6693247	CSMD2	intron_variant	PC	-	-
Cancers	acute myeloid leukemia	rs6693247	CSMD2	intron_variant	PC	-	-
Cancers	acute myeloid leukemia	rs6693247	CSMD2	intron_variant,non_coding_transcript_variant	PT	-	-
Cancers	acute myeloid leukemia	rs6693247	CSMD2	intron_variant	PC	-	-
Cancers	acute myeloid leukemia	rs5007951	CSMD2	intron_variant,NMD_transcript_variant	NMD	-	-
Cancers	acute myeloid leukemia	rs5007951	CSMD2	intron_variant	PC	-	-
Cancers	acute myeloid leukemia	rs5007951	CSMD2	intron_variant	PC	-	-
Cancers	acute myeloid leukemia	rs5007951	CSMD2	intron_variant,non_coding_transcript_variant	PT	-	-
Cancers	acute myeloid leukemia	rs5007951	CSMD2	intron_variant	PC	-	-
Cancers	acute myeloid leukemia	rs11590251	CSMD2	intron_variant,NMD_transcript_variant	NMD	-	-
Cancers	acute myeloid leukemia	rs11590251	CSMD2	intron_variant	PC	-	-
Cancers	acute myeloid leukemia	rs11590251	CSMD2	intron_variant	PC	-	-
Cancers	acute myeloid leukemia	rs11590251	CSMD2	intron_variant,non_coding_transcript_variant	PT	-	-
Cancers	acute myeloid leukemia	rs11590251	CSMD2	intron_variant	PC	-	-
Cancers	acute myeloid leukemia	rs1690551	CSMD2	intron_variant,NMD_transcript_variant	NMD	-	-
Cancers	acute myeloid leukemia	rs1690551	CSMD2	intron_variant,NMD_transcript_variant	NMD	-	-
Cancers	acute myeloid leukemia	rs1690551	CSMD2	intron_variant	PC	-	-
Cancers	acute myeloid leukemia	rs1690551	CSMD2	intron_variant	PC	-	-
Cancers	acute myeloid leukemia	rs1690551	CSMD2	intron_variant	PC	-	-
Cancers	acute myeloid leukemia	rs1690551	CSMD2	intron_variant	PC	-	-
Cancers	acute myeloid leukemia	rs1690551	CSMD2	intron_variant,non_coding_transcript_variant	PT	-	-
Cancers	acute myeloid leukemia	rs1690551	CSMD2	intron_variant,non_coding_transcript_variant	PT	-	-
Cancers	acute myeloid leukemia	rs1690551	CSMD2	intron_variant	PC	-	-
Cancers	acute myeloid leukemia	rs1690551	CSMD2	intron_variant	PC	-	-
Cancers	acute myeloid leukemia	rs7535347	HECTD3	downstream_gene_variant	PC	-	-
Cancers	acute myeloid leukemia	rs7535347	HECTD3	downstream_gene_variant	PC	-	-
Cancers	acute myeloid leukemia	rs7535347	HECTD3	downstream_gene_variant	PT	-	-
Cancers	acute myeloid leukemia	rs7535347	HECTD3	downstream_gene_variant	PT	-	-
Cancers	acute myeloid leukemia	rs7535347	HECTD3	downstream_gene_variant	PT	-	-
Cancers	acute myeloid leukemia	rs7535347	HECTD3	downstream_gene_variant	PT	-	-
Cancers	acute myeloid leukemia	rs7535347	-	regulatory_region_variant	PROM_FR	-	-
Cancers	acute myeloid leukemia	rs7535347	HECTD3	downstream_gene_variant	PC	-	-
Cancers	acute myeloid leukemia	rs7535347	HECTD3	downstream_gene_variant	PC	-	-
Cancers	acute myeloid leukemia	rs7535347	HECTD3	downstream_gene_variant	PT	-	-
Cancers	acute myeloid leukemia	rs7535347	HECTD3	downstream_gene_variant	PT	-	-
Cancers	acute myeloid leukemia	rs7535347	HECTD3	downstream_gene_variant	PT	-	-
Cancers	acute myeloid leukemia	rs7535347	HECTD3	downstream_gene_variant	PT	-	-
Cancers	acute myeloid leukemia	rs7535347	-	regulatory_region_variant	PROM_FR	-	-
Cancers	acute myeloid leukemia	rs6666806	HECTD3	downstream_gene_variant	PC	-	-
Cancers	acute myeloid leukemia	rs6666806	HECTD3	downstream_gene_variant	PC	-	-
Cancers	acute myeloid leukemia	rs6666806	HECTD3	downstream_gene_variant	PT	-	-
Cancers	acute myeloid leukemia	rs6666806	HECTD3	downstream_gene_variant	PT	-	-
Cancers	acute myeloid leukemia	rs6666806	HECTD3	downstream_gene_variant	PT	-	-
Cancers	acute myeloid leukemia	rs6666806	HECTD3	downstream_gene_variant	PT	-	-
Cancers	acute myeloid leukemia	rs6666806	HECTD3	downstream_gene_variant	PT	-	-
Cancers	acute myeloid leukemia	rs6666806	-	regulatory_region_variant	PROM_FR	-	-
Cancers	acute myeloid leukemia	rs6666806	-	regulatory_region_variant	CTCF	-	-
Cancers	acute myeloid leukemia	rs6666806	-	TF_binding_site_variant	-	-	-
Cancers	acute myeloid leukemia	rs6666806	HECTD3	downstream_gene_variant	PC	-	-
Cancers	acute myeloid leukemia	rs6666806	HECTD3	downstream_gene_variant	PC	-	-
Cancers	acute myeloid leukemia	rs6666806	HECTD3	downstream_gene_variant	PT	-	-
Cancers	acute myeloid leukemia	rs6666806	HECTD3	downstream_gene_variant	PT	-	-
Cancers	acute myeloid leukemia	rs6666806	HECTD3	downstream_gene_variant	PT	-	-
Cancers	acute myeloid leukemia	rs6666806	HECTD3	downstream_gene_variant	PT	-	-
Cancers	acute myeloid leukemia	rs6666806	HECTD3	downstream_gene_variant	PT	-	-
Cancers	acute myeloid leukemia	rs6666806	-	regulatory_region_variant	PROM_FR	-	-
Cancers	acute myeloid leukemia	rs6666806	-	regulatory_region_variant	CTCF	-	-
Cancers	acute myeloid leukemia	rs6666806	-	TF_binding_site_variant	-	-	-
Cancers	acute myeloid leukemia	rs7528534	HECTD3	intron_variant	PC	-	-
Cancers	acute myeloid leukemia	rs7528534	HECTD3	intron_variant	PC	-	-
Cancers	acute myeloid leukemia	rs7528534	HECTD3	intron_variant,non_coding_transcript_variant	PT	-	-
Cancers	acute myeloid leukemia	rs7528534	HECTD3	downstream_gene_variant	PT	-	-
Cancers	acute myeloid leukemia	rs7528534	HECTD3	intron_variant,non_coding_transcript_variant	PT	-	-
Cancers	acute myeloid leukemia	rs7528534	HECTD3	intron_variant,non_coding_transcript_variant	PT	-	-
Cancers	acute myeloid leukemia	rs7528534	HECTD3	downstream_gene_variant	PT	-	-
Cancers	acute myeloid leukemia	rs7528534	HECTD3	intron_variant	PC	-	-
Cancers	acute myeloid leukemia	rs7528534	HECTD3	intron_variant	PC	-	-
Cancers	acute myeloid leukemia	rs7528534	HECTD3	intron_variant,non_coding_transcript_variant	PT	-	-
Cancers	acute myeloid leukemia	rs7528534	HECTD3	downstream_gene_variant	PT	-	-
Cancers	acute myeloid leukemia	rs7528534	HECTD3	intron_variant,non_coding_transcript_variant	PT	-	-
Cancers	acute myeloid leukemia	rs7528534	HECTD3	intron_variant,non_coding_transcript_variant	PT	-	-
Cancers	acute myeloid leukemia	rs7528534	HECTD3	downstream_gene_variant	PT	-	-
Cancers	acute myeloid leukemia	rs7541207	UROD	upstream_gene_variant	PC	-	-
Cancers	acute myeloid leukemia	rs7541207	HECTD3	synonymous_variant	PC	-	-
Cancers	acute myeloid leukemia	rs7541207	HECTD3	intron_variant	PC	-	-
Cancers	acute myeloid leukemia	rs7541207	UROD	upstream_gene_variant	PC	-	-
Cancers	acute myeloid leukemia	rs7541207	UROD	upstream_gene_variant	PC	-	-
Cancers	acute myeloid leukemia	rs7541207	UROD	upstream_gene_variant	NMD	-	-
Cancers	acute myeloid leukemia	rs7541207	UROD	upstream_gene_variant	RI	-	-
Cancers	acute myeloid leukemia	rs7541207	UROD	upstream_gene_variant	RI	-	-
Cancers	acute myeloid leukemia	rs7541207	UROD	upstream_gene_variant	RI	-	-
Cancers	acute myeloid leukemia	rs7541207	UROD	upstream_gene_variant	RI	-	-
Cancers	acute myeloid leukemia	rs7541207	HECTD3	upstream_gene_variant	PT	-	-
Cancers	acute myeloid leukemia	rs7541207	UROD	upstream_gene_variant	PC	-	-
Cancers	acute myeloid leukemia	rs7541207	UROD	upstream_gene_variant	RI	-	-
Cancers	acute myeloid leukemia	rs7541207	UROD	upstream_gene_variant	NMD	-	-
Cancers	acute myeloid leukemia	rs7541207	HECTD3	upstream_gene_variant	PT	-	-
Cancers	acute myeloid leukemia	rs7541207	HECTD3	upstream_gene_variant	PT	-	-
Cancers	acute myeloid leukemia	rs7541207	HECTD3	upstream_gene_variant	PT	-	-
Cancers	acute myeloid leukemia	rs7541207	UROD	upstream_gene_variant	NMD	-	-
Cancers	acute myeloid leukemia	rs7541207	HECTD3	upstream_gene_variant	PT	-	-
Cancers	acute myeloid leukemia	rs7541207	UROD	upstream_gene_variant	RI	-	-
Cancers	acute myeloid leukemia	rs7541207	UROD	upstream_gene_variant	PT	-	-
Cancers	acute myeloid leukemia	rs7541207	UROD	upstream_gene_variant	PC	-	-
Cancers	acute myeloid leukemia	rs7541207	UROD	upstream_gene_variant	RI	-	-
Cancers	acute myeloid leukemia	rs7541207	UROD	upstream_gene_variant	RI	-	-
Cancers	acute myeloid leukemia	rs7541207	UROD	upstream_gene_variant	PC	-	-
Cancers	acute myeloid leukemia	rs7541207	UROD	upstream_gene_variant	PC	-	-
Cancers	acute myeloid leukemia	rs7541207	UROD	upstream_gene_variant	PC	-	-
Cancers	acute myeloid leukemia	rs7541207	UROD	upstream_gene_variant	PC	-	-
Cancers	acute myeloid leukemia	rs7541207	UROD	upstream_gene_variant	PC	-	-
Cancers	acute myeloid leukemia	rs7541207	UROD	upstream_gene_variant	PC	-	-
Cancers	acute myeloid leukemia	rs7541207	UROD	upstream_gene_variant	NMD	-	-
Cancers	acute myeloid leukemia	rs7541207	UROD	upstream_gene_variant	PC	-	-
Cancers	acute myeloid leukemia	rs7541207	HECTD3	synonymous_variant	PC	-	-
Cancers	acute myeloid leukemia	rs7541207	HECTD3	intron_variant	PC	-	-
Cancers	acute myeloid leukemia	rs7541207	UROD	upstream_gene_variant	PC	-	-
Cancers	acute myeloid leukemia	rs7541207	UROD	upstream_gene_variant	PC	-	-
Cancers	acute myeloid leukemia	rs7541207	UROD	upstream_gene_variant	NMD	-	-
Cancers	acute myeloid leukemia	rs7541207	UROD	upstream_gene_variant	RI	-	-
Cancers	acute myeloid leukemia	rs7541207	UROD	upstream_gene_variant	RI	-	-
Cancers	acute myeloid leukemia	rs7541207	UROD	upstream_gene_variant	RI	-	-
Cancers	acute myeloid leukemia	rs7541207	UROD	upstream_gene_variant	RI	-	-
Cancers	acute myeloid leukemia	rs7541207	HECTD3	upstream_gene_variant	PT	-	-
Cancers	acute myeloid leukemia	rs7541207	UROD	upstream_gene_variant	PC	-	-
Cancers	acute myeloid leukemia	rs7541207	UROD	upstream_gene_variant	RI	-	-
Cancers	acute myeloid leukemia	rs7541207	UROD	upstream_gene_variant	NMD	-	-
Cancers	acute myeloid leukemia	rs7541207	HECTD3	upstream_gene_variant	PT	-	-
Cancers	acute myeloid leukemia	rs7541207	HECTD3	upstream_gene_variant	PT	-	-
Cancers	acute myeloid leukemia	rs7541207	HECTD3	upstream_gene_variant	PT	-	-
Cancers	acute myeloid leukemia	rs7541207	UROD	upstream_gene_variant	NMD	-	-
Cancers	acute myeloid leukemia	rs7541207	HECTD3	upstream_gene_variant	PT	-	-
Cancers	acute myeloid leukemia	rs7541207	UROD	upstream_gene_variant	RI	-	-
Cancers	acute myeloid leukemia	rs7541207	UROD	upstream_gene_variant	PT	-	-
Cancers	acute myeloid leukemia	rs7541207	UROD	upstream_gene_variant	PC	-	-
Cancers	acute myeloid leukemia	rs7541207	UROD	upstream_gene_variant	RI	-	-
Cancers	acute myeloid leukemia	rs7541207	UROD	upstream_gene_variant	RI	-	-
Cancers	acute myeloid leukemia	rs7541207	UROD	upstream_gene_variant	PC	-	-
Cancers	acute myeloid leukemia	rs7541207	UROD	upstream_gene_variant	PC	-	-
Cancers	acute myeloid leukemia	rs7541207	UROD	upstream_gene_variant	PC	-	-
Cancers	acute myeloid leukemia	rs7541207	UROD	upstream_gene_variant	PC	-	-
Cancers	acute myeloid leukemia	rs7541207	UROD	upstream_gene_variant	PC	-	-
Cancers	acute myeloid leukemia	rs7541207	UROD	upstream_gene_variant	PC	-	-
Cancers	acute myeloid leukemia	rs7541207	UROD	upstream_gene_variant	NMD	-	-
Cancers	acute myeloid leukemia	rs2236576	UROD	upstream_gene_variant	PC	-	-
Cancers	acute myeloid leukemia	rs2236576	ZSWIM5	downstream_gene_variant	PC	-	-
Cancers	acute myeloid leukemia	rs2236576	HECTD3	upstream_gene_variant	PC	-	-
Cancers	acute myeloid leukemia	rs2236576	HECTD3	upstream_gene_variant	PC	-	-
Cancers	acute myeloid leukemia	rs2236576	UROD	upstream_gene_variant	PC	-	-
Cancers	acute myeloid leukemia	rs2236576	UROD	upstream_gene_variant	PC	-	-
Cancers	acute myeloid leukemia	rs2236576	UROD	upstream_gene_variant	NMD	-	-
Cancers	acute myeloid leukemia	rs2236576	UROD	upstream_gene_variant	RI	-	-
Cancers	acute myeloid leukemia	rs2236576	UROD	upstream_gene_variant	RI	-	-
Cancers	acute myeloid leukemia	rs2236576	UROD	upstream_gene_variant	RI	-	-
Cancers	acute myeloid leukemia	rs2236576	UROD	upstream_gene_variant	RI	-	-
Cancers	acute myeloid leukemia	rs2236576	UROD	upstream_gene_variant	RI	-	-
Cancers	acute myeloid leukemia	rs2236576	UROD	upstream_gene_variant	RI	-	-
Cancers	acute myeloid leukemia	rs2236576	HECTD3	upstream_gene_variant	PT	-	-
Cancers	acute myeloid leukemia	rs2236576	UROD	upstream_gene_variant	PC	-	-
Cancers	acute myeloid leukemia	rs2236576	UROD	upstream_gene_variant	RI	-	-
Cancers	acute myeloid leukemia	rs2236576	UROD	upstream_gene_variant	RI	-	-
Cancers	acute myeloid leukemia	rs2236576	UROD	upstream_gene_variant	NMD	-	-
Cancers	acute myeloid leukemia	rs2236576	HECTD3	upstream_gene_variant	PT	-	-
Cancers	acute myeloid leukemia	rs2236576	UROD	upstream_gene_variant	NMD	-	-
Cancers	acute myeloid leukemia	rs2236576	UROD	upstream_gene_variant	RI	-	-
Cancers	acute myeloid leukemia	rs2236576	UROD	upstream_gene_variant	PT	-	-
Cancers	acute myeloid leukemia	rs2236576	UROD	upstream_gene_variant	PC	-	-
Cancers	acute myeloid leukemia	rs2236576	UROD	upstream_gene_variant	RI	-	-
Cancers	acute myeloid leukemia	rs2236576	UROD	upstream_gene_variant	RI	-	-
Cancers	acute myeloid leukemia	rs2236576	UROD	upstream_gene_variant	PC	-	-
Cancers	acute myeloid leukemia	rs2236576	UROD	upstream_gene_variant	PC	-	-
Cancers	acute myeloid leukemia	rs2236576	UROD	5_prime_UTR_variant	PC	-	-
Cancers	acute myeloid leukemia	rs2236576	UROD	upstream_gene_variant	PC	-	-
Cancers	acute myeloid leukemia	rs2236576	UROD	5_prime_UTR_variant	PC	-	-
Cancers	acute myeloid leukemia	rs2236576	UROD	upstream_gene_variant	PC	-	-
Cancers	acute myeloid leukemia	rs2236576	UROD	upstream_gene_variant	NMD	-	-
Cancers	acute myeloid leukemia	rs2236576	-	regulatory_region_variant	promoter	-	-
Cancers	acute myeloid leukemia	rs2236576	-	TF_binding_site_variant	-	-	-
Cancers	acute myeloid leukemia	rs2236576	-	TF_binding_site_variant	-	-	-
Cancers	acute myeloid leukemia	rs2236576	-	TF_binding_site_variant	-	-	-
Cancers	acute myeloid leukemia	rs2236576	-	TF_binding_site_variant	-	-	-
Cancers	acute myeloid leukemia	rs2236576	-	TF_binding_site_variant	-	-	-
Cancers	acute myeloid leukemia	rs2236576	UROD	upstream_gene_variant	PC	-	-
Cancers	acute myeloid leukemia	rs2236576	ZSWIM5	downstream_gene_variant	PC	-	-
Cancers	acute myeloid leukemia	rs2236576	HECTD3	upstream_gene_variant	PC	-	-
Cancers	acute myeloid leukemia	rs2236576	HECTD3	upstream_gene_variant	PC	-	-
Cancers	acute myeloid leukemia	rs2236576	UROD	upstream_gene_variant	PC	-	-
Cancers	acute myeloid leukemia	rs2236576	UROD	upstream_gene_variant	PC	-	-
Cancers	acute myeloid leukemia	rs2236576	UROD	upstream_gene_variant	NMD	-	-
Cancers	acute myeloid leukemia	rs2236576	UROD	upstream_gene_variant	RI	-	-
Cancers	acute myeloid leukemia	rs2236576	UROD	upstream_gene_variant	RI	-	-
Cancers	acute myeloid leukemia	rs2236576	UROD	upstream_gene_variant	RI	-	-
Cancers	acute myeloid leukemia	rs2236576	UROD	upstream_gene_variant	RI	-	-
Cancers	acute myeloid leukemia	rs2236576	UROD	upstream_gene_variant	RI	-	-
Cancers	acute myeloid leukemia	rs2236576	UROD	upstream_gene_variant	RI	-	-
Cancers	acute myeloid leukemia	rs2236576	HECTD3	upstream_gene_variant	PT	-	-
Cancers	acute myeloid leukemia	rs2236576	UROD	upstream_gene_variant	PC	-	-
Cancers	acute myeloid leukemia	rs2236576	UROD	upstream_gene_variant	RI	-	-
Cancers	acute myeloid leukemia	rs2236576	UROD	upstream_gene_variant	RI	-	-
Cancers	acute myeloid leukemia	rs2236576	UROD	upstream_gene_variant	NMD	-	-
Cancers	acute myeloid leukemia	rs2236576	HECTD3	upstream_gene_variant	PT	-	-
Cancers	acute myeloid leukemia	rs2236576	UROD	upstream_gene_variant	NMD	-	-
Cancers	acute myeloid leukemia	rs2236576	UROD	upstream_gene_variant	RI	-	-
Cancers	acute myeloid leukemia	rs2236576	UROD	upstream_gene_variant	PT	-	-
Cancers	acute myeloid leukemia	rs2236576	UROD	upstream_gene_variant	PC	-	-
Cancers	acute myeloid leukemia	rs2236576	UROD	upstream_gene_variant	RI	-	-
Cancers	acute myeloid leukemia	rs2236576	UROD	upstream_gene_variant	RI	-	-
Cancers	acute myeloid leukemia	rs2236576	UROD	upstream_gene_variant	PC	-	-
Cancers	acute myeloid leukemia	rs2236576	UROD	upstream_gene_variant	PC	-	-
Cancers	acute myeloid leukemia	rs2236576	UROD	5_prime_UTR_variant	PC	-	-
Cancers	acute myeloid leukemia	rs2236576	UROD	upstream_gene_variant	PC	-	-
Cancers	acute myeloid leukemia	rs2236576	UROD	5_prime_UTR_variant	PC	-	-
Cancers	acute myeloid leukemia	rs2236576	UROD	upstream_gene_variant	PC	-	-
Cancers	acute myeloid leukemia	rs2236576	UROD	upstream_gene_variant	NMD	-	-
Cancers	acute myeloid leukemia	rs2236576	-	regulatory_region_variant	promoter	-	-
Cancers	acute myeloid leukemia	rs2236576	-	TF_binding_site_variant	-	-	-
Cancers	acute myeloid leukemia	rs2236576	-	TF_binding_site_variant	-	-	-
Cancers	acute myeloid leukemia	rs2236576	-	TF_binding_site_variant	-	-	-
Cancers	acute myeloid leukemia	rs2236576	-	TF_binding_site_variant	-	-	-
Cancers	acute myeloid leukemia	rs2236576	-	TF_binding_site_variant	-	-	-
Cancers	acute myeloid leukemia	rs13948	UROD	intron_variant	PC	-	-
Cancers	acute myeloid leukemia	rs13948	ZSWIM5	downstream_gene_variant	PC	-	-
Cancers	acute myeloid leukemia	rs13948	HECTD3	upstream_gene_variant	PC	-	-
Cancers	acute myeloid leukemia	rs13948	UROD	downstream_gene_variant	PC	-	-
Cancers	acute myeloid leukemia	rs13948	UROD	downstream_gene_variant	PC	-	-
Cancers	acute myeloid leukemia	rs13948	UROD	downstream_gene_variant	NMD	-	-
Cancers	acute myeloid leukemia	rs13948	UROD	downstream_gene_variant	RI	-	-
Cancers	acute myeloid leukemia	rs13948	UROD	downstream_gene_variant	RI	-	-
Cancers	acute myeloid leukemia	rs13948	UROD	downstream_gene_variant	RI	-	-
Cancers	acute myeloid leukemia	rs13948	UROD	downstream_gene_variant	RI	-	-
Cancers	acute myeloid leukemia	rs13948	UROD	non_coding_transcript_exon_variant	RI	-	-
Cancers	acute myeloid leukemia	rs13948	UROD	intron_variant,non_coding_transcript_variant	RI	-	-
Cancers	acute myeloid leukemia	rs13948	UROD	downstream_gene_variant	PC	-	-
Cancers	acute myeloid leukemia	rs13948	UROD	intron_variant,non_coding_transcript_variant	RI	-	-
Cancers	acute myeloid leukemia	rs13948	UROD	downstream_gene_variant	RI	-	-
Cancers	acute myeloid leukemia	rs13948	UROD	downstream_gene_variant	NMD	-	-
Cancers	acute myeloid leukemia	rs13948	UROD	downstream_gene_variant	NMD	-	-
Cancers	acute myeloid leukemia	rs13948	UROD	downstream_gene_variant	RI	-	-
Cancers	acute myeloid leukemia	rs13948	UROD	downstream_gene_variant	PT	-	-
Cancers	acute myeloid leukemia	rs13948	UROD	intron_variant	PC	-	-
Cancers	acute myeloid leukemia	rs13948	UROD	intron_variant,non_coding_transcript_variant	RI	-	-
Cancers	acute myeloid leukemia	rs13948	UROD	downstream_gene_variant	RI	-	-
Cancers	acute myeloid leukemia	rs13948	UROD	intron_variant	PC	-	-
Cancers	acute myeloid leukemia	rs13948	UROD	intron_variant	PC	-	-
Cancers	acute myeloid leukemia	rs13948	UROD	downstream_gene_variant	PC	-	-
Cancers	acute myeloid leukemia	rs13948	UROD	intron_variant	PC	-	-
Cancers	acute myeloid leukemia	rs13948	UROD	intron_variant	PC	-	-
Cancers	acute myeloid leukemia	rs13948	UROD	intron_variant	PC	-	-
Cancers	acute myeloid leukemia	rs13948	UROD	intron_variant,NMD_transcript_variant	NMD	-	-
Cancers	acute myeloid leukemia	rs13948	-	regulatory_region_variant	CTCF	-	-
Cancers	acute myeloid leukemia	rs13948	UROD	intron_variant	PC	-	-
Cancers	acute myeloid leukemia	rs13948	ZSWIM5	downstream_gene_variant	PC	-	-
Cancers	acute myeloid leukemia	rs13948	HECTD3	upstream_gene_variant	PC	-	-
Cancers	acute myeloid leukemia	rs13948	UROD	downstream_gene_variant	PC	-	-
Cancers	acute myeloid leukemia	rs13948	UROD	downstream_gene_variant	PC	-	-
Cancers	acute myeloid leukemia	rs13948	UROD	downstream_gene_variant	NMD	-	-
Cancers	acute myeloid leukemia	rs13948	UROD	downstream_gene_variant	RI	-	-
Cancers	acute myeloid leukemia	rs13948	UROD	downstream_gene_variant	RI	-	-
Cancers	acute myeloid leukemia	rs13948	UROD	downstream_gene_variant	RI	-	-
Cancers	acute myeloid leukemia	rs13948	UROD	downstream_gene_variant	RI	-	-
Cancers	acute myeloid leukemia	rs13948	UROD	non_coding_transcript_exon_variant	RI	-	-
Cancers	acute myeloid leukemia	rs13948	UROD	intron_variant,non_coding_transcript_variant	RI	-	-
Cancers	acute myeloid leukemia	rs13948	UROD	downstream_gene_variant	PC	-	-
Cancers	acute myeloid leukemia	rs13948	UROD	intron_variant,non_coding_transcript_variant	RI	-	-
Cancers	acute myeloid leukemia	rs13948	UROD	downstream_gene_variant	RI	-	-
Cancers	acute myeloid leukemia	rs13948	UROD	downstream_gene_variant	NMD	-	-
Cancers	acute myeloid leukemia	rs13948	UROD	downstream_gene_variant	NMD	-	-
Cancers	acute myeloid leukemia	rs13948	UROD	downstream_gene_variant	RI	-	-
Cancers	acute myeloid leukemia	rs13948	UROD	downstream_gene_variant	PT	-	-
Cancers	acute myeloid leukemia	rs13948	UROD	intron_variant	PC	-	-
Cancers	acute myeloid leukemia	rs13948	UROD	intron_variant,non_coding_transcript_variant	RI	-	-
Cancers	acute myeloid leukemia	rs13948	UROD	downstream_gene_variant	RI	-	-
Cancers	acute myeloid leukemia	rs13948	UROD	intron_variant	PC	-	-
Cancers	acute myeloid leukemia	rs13948	UROD	intron_variant	PC	-	-
Cancers	acute myeloid leukemia	rs13948	UROD	downstream_gene_variant	PC	-	-
Cancers	acute myeloid leukemia	rs13948	UROD	intron_variant	PC	-	-
Cancers	acute myeloid leukemia	rs13948	UROD	intron_variant	PC	-	-
Cancers	acute myeloid leukemia	rs13948	UROD	intron_variant	PC	-	-
Cancers	acute myeloid leukemia	rs13948	UROD	intron_variant,NMD_transcript_variant	NMD	-	-
Cancers	acute myeloid leukemia	rs13948	-	regulatory_region_variant	CTCF	-	-
Cancers	acute myeloid leukemia	rs6678726	ZSWIM5	intron_variant	PC	-	-
Cancers	acute myeloid leukemia	rs6678726	ZSWIM5	intron_variant	PC	-	-
Cancers	acute myeloid leukemia	rs6678726	ZSWIM5	intron_variant	PC	-	-
Cancers	acute myeloid leukemia	rs6678726	ZSWIM5	intron_variant	PC	-	-
Cancers	acute myeloid leukemia	rs6671633	ZSWIM5	intron_variant	PC	-	-
Cancers	acute myeloid leukemia	rs6671633	ZSWIM5	intron_variant	PC	-	-
Cancers	acute myeloid leukemia	rs4660957	EFCAB14	upstream_gene_variant	PC	-	-
Cancers	acute myeloid leukemia	rs4660957	EFCAB14	upstream_gene_variant	RI	-	-
Cancers	acute myeloid leukemia	rs4660957	EFCAB14	upstream_gene_variant	RI	-	-
Cancers	acute myeloid leukemia	rs4660957	EFCAB14	upstream_gene_variant	RI	-	-
Cancers	acute myeloid leukemia	rs4660957	EFCAB14	upstream_gene_variant	PC	-	-
Cancers	acute myeloid leukemia	rs4660957	EFCAB14	upstream_gene_variant	PC	-	-
Cancers	acute myeloid leukemia	rs4660957	EFCAB14	upstream_gene_variant	PC	-	-
Cancers	acute myeloid leukemia	rs4660957	EFCAB14	upstream_gene_variant	NMD	-	-
Cancers	acute myeloid leukemia	rs4660957	EFCAB14	upstream_gene_variant	RI	-	-
Cancers	acute myeloid leukemia	rs4660957	EFCAB14	upstream_gene_variant	RI	-	-
Cancers	acute myeloid leukemia	rs4660957	EFCAB14	upstream_gene_variant	PC	-	-
Cancers	acute myeloid leukemia	rs4660957	EFCAB14	upstream_gene_variant	PC	-	-
Cancers	acute myeloid leukemia	rs4660957	EFCAB14	upstream_gene_variant	RI	-	-
Cancers	acute myeloid leukemia	rs4660957	-	regulatory_region_variant	PROM_FR	-	-
Cancers	acute myeloid leukemia	rs4660957	EFCAB14	upstream_gene_variant	PC	-	-
Cancers	acute myeloid leukemia	rs4660957	EFCAB14	upstream_gene_variant	RI	-	-
Cancers	acute myeloid leukemia	rs4660957	EFCAB14	upstream_gene_variant	RI	-	-
Cancers	acute myeloid leukemia	rs4660957	EFCAB14	upstream_gene_variant	RI	-	-
Cancers	acute myeloid leukemia	rs4660957	EFCAB14	upstream_gene_variant	PC	-	-
Cancers	acute myeloid leukemia	rs4660957	EFCAB14	upstream_gene_variant	PC	-	-
Cancers	acute myeloid leukemia	rs4660957	EFCAB14	upstream_gene_variant	PC	-	-
Cancers	acute myeloid leukemia	rs4660957	EFCAB14	upstream_gene_variant	NMD	-	-
Cancers	acute myeloid leukemia	rs4660957	EFCAB14	upstream_gene_variant	RI	-	-
Cancers	acute myeloid leukemia	rs4660957	EFCAB14	upstream_gene_variant	RI	-	-
Cancers	acute myeloid leukemia	rs4660957	EFCAB14	upstream_gene_variant	PC	-	-
Cancers	acute myeloid leukemia	rs4660957	EFCAB14	upstream_gene_variant	PC	-	-
Cancers	acute myeloid leukemia	rs4660957	EFCAB14	upstream_gene_variant	RI	-	-
Cancers	acute myeloid leukemia	rs4660957	-	regulatory_region_variant	PROM_FR	-	-
Cancers	acute myeloid leukemia	rs1440491	-	intergenic_variant	-	-	-
Cancers	acute myeloid leukemia	rs1440491	-	intergenic_variant	-	-	-
Cancers	acute myeloid leukemia	rs1971518	AL593856.1	non_coding_transcript_exon_variant	processed_pseudogene	-	-
Cancers	acute myeloid leukemia	rs1971518	AL593856.1	non_coding_transcript_exon_variant	processed_pseudogene	-	-
Cancers	acute myeloid leukemia	rs744748	MROH7	intron_variant	PC	-	-
Cancers	acute myeloid leukemia	rs744748	MROH7	intron_variant	PC	-	-
Cancers	acute myeloid leukemia	rs744748	MROH7	intron_variant	PC	-	-
Cancers	acute myeloid leukemia	rs744748	MROH7	intron_variant,NMD_transcript_variant	NMD	-	-
Cancers	acute myeloid leukemia	rs744748	MROH7-TTC4	intron_variant,NMD_transcript_variant	NMD	-	-
Cancers	acute myeloid leukemia	rs744748	MROH7	intron_variant	PC	-	-
Cancers	acute myeloid leukemia	rs744748	MROH7	intron_variant,NMD_transcript_variant	NMD	-	-
Cancers	acute myeloid leukemia	rs744748	MROH7-TTC4	intron_variant,NMD_transcript_variant	NMD	-	-
Cancers	acute myeloid leukemia	rs744748	MROH7	intron_variant,NMD_transcript_variant	NMD	-	-
Cancers	acute myeloid leukemia	rs744748	MROH7	intron_variant,NMD_transcript_variant	NMD	-	-
Cancers	acute myeloid leukemia	rs744748	MROH7	intron_variant,NMD_transcript_variant	NMD	-	-
Cancers	acute myeloid leukemia	rs744748	MROH7	upstream_gene_variant	RI	-	-
Cancers	acute myeloid leukemia	rs744748	MROH7-TTC4	intron_variant,NMD_transcript_variant	NMD	-	-
Cancers	acute myeloid leukemia	rs744748	MROH7	intron_variant	PC	-	-
Cancers	acute myeloid leukemia	rs744748	MROH7	intron_variant	PC	-	-
Cancers	acute myeloid leukemia	rs744748	MROH7	intron_variant	PC	-	-
Cancers	acute myeloid leukemia	rs744748	MROH7	intron_variant,NMD_transcript_variant	NMD	-	-
Cancers	acute myeloid leukemia	rs744748	MROH7-TTC4	intron_variant,NMD_transcript_variant	NMD	-	-
Cancers	acute myeloid leukemia	rs744748	MROH7	intron_variant	PC	-	-
Cancers	acute myeloid leukemia	rs744748	MROH7	intron_variant,NMD_transcript_variant	NMD	-	-
Cancers	acute myeloid leukemia	rs744748	MROH7-TTC4	intron_variant,NMD_transcript_variant	NMD	-	-
Cancers	acute myeloid leukemia	rs744748	MROH7	intron_variant,NMD_transcript_variant	NMD	-	-
Cancers	acute myeloid leukemia	rs744748	MROH7	intron_variant,NMD_transcript_variant	NMD	-	-
Cancers	acute myeloid leukemia	rs744748	MROH7	intron_variant,NMD_transcript_variant	NMD	-	-
Cancers	acute myeloid leukemia	rs744748	MROH7	upstream_gene_variant	RI	-	-
Cancers	acute myeloid leukemia	rs744748	MROH7-TTC4	intron_variant,NMD_transcript_variant	NMD	-	-
Cancers	acute myeloid leukemia	rs744746	MROH7	intron_variant	PC	-	-
Cancers	acute myeloid leukemia	rs744746	MROH7	intron_variant	PC	-	-
Cancers	acute myeloid leukemia	rs744746	MROH7	intron_variant	PC	-	-
Cancers	acute myeloid leukemia	rs744746	MROH7	intron_variant	PC	-	-
Cancers	acute myeloid leukemia	rs744746	MROH7	intron_variant	PC	-	-
Cancers	acute myeloid leukemia	rs744746	MROH7	intron_variant	PC	-	-
Cancers	acute myeloid leukemia	rs744746	MROH7	intron_variant,NMD_transcript_variant	NMD	-	-
Cancers	acute myeloid leukemia	rs744746	MROH7	intron_variant,NMD_transcript_variant	NMD	-	-
Cancers	acute myeloid leukemia	rs744746	MROH7-TTC4	intron_variant,NMD_transcript_variant	NMD	-	-
Cancers	acute myeloid leukemia	rs744746	MROH7-TTC4	intron_variant,NMD_transcript_variant	NMD	-	-
Cancers	acute myeloid leukemia	rs744746	MROH7	intron_variant	PC	-	-
Cancers	acute myeloid leukemia	rs744746	MROH7	intron_variant	PC	-	-
Cancers	acute myeloid leukemia	rs744746	MROH7	intron_variant,NMD_transcript_variant	NMD	-	-
Cancers	acute myeloid leukemia	rs744746	MROH7	intron_variant,NMD_transcript_variant	NMD	-	-
Cancers	acute myeloid leukemia	rs744746	MROH7-TTC4	intron_variant,NMD_transcript_variant	NMD	-	-
Cancers	acute myeloid leukemia	rs744746	MROH7-TTC4	intron_variant,NMD_transcript_variant	NMD	-	-
Cancers	acute myeloid leukemia	rs744746	MROH7	intron_variant,NMD_transcript_variant	NMD	-	-
Cancers	acute myeloid leukemia	rs744746	MROH7	intron_variant,NMD_transcript_variant	NMD	-	-
Cancers	acute myeloid leukemia	rs744746	MROH7	intron_variant,NMD_transcript_variant	NMD	-	-
Cancers	acute myeloid leukemia	rs744746	MROH7	intron_variant,NMD_transcript_variant	NMD	-	-
Cancers	acute myeloid leukemia	rs744746	MROH7	intron_variant,NMD_transcript_variant	NMD	-	-
Cancers	acute myeloid leukemia	rs744746	MROH7	intron_variant,NMD_transcript_variant	NMD	-	-
Cancers	acute myeloid leukemia	rs744746	MROH7	upstream_gene_variant	RI	-	-
Cancers	acute myeloid leukemia	rs744746	MROH7	upstream_gene_variant	RI	-	-
Cancers	acute myeloid leukemia	rs744746	MROH7-TTC4	intron_variant,NMD_transcript_variant	NMD	-	-
Cancers	acute myeloid leukemia	rs744746	MROH7-TTC4	intron_variant,NMD_transcript_variant	NMD	-	-
Cancers	acute myeloid leukemia	rs744746	MROH7	intron_variant	PC	-	-
Cancers	acute myeloid leukemia	rs744746	MROH7	intron_variant	PC	-	-
Cancers	acute myeloid leukemia	rs744746	MROH7	intron_variant	PC	-	-
Cancers	acute myeloid leukemia	rs744746	MROH7	intron_variant	PC	-	-
Cancers	acute myeloid leukemia	rs744746	MROH7	intron_variant	PC	-	-
Cancers	acute myeloid leukemia	rs744746	MROH7	intron_variant	PC	-	-
Cancers	acute myeloid leukemia	rs744746	MROH7	intron_variant,NMD_transcript_variant	NMD	-	-
Cancers	acute myeloid leukemia	rs744746	MROH7	intron_variant,NMD_transcript_variant	NMD	-	-
Cancers	acute myeloid leukemia	rs744746	MROH7-TTC4	intron_variant,NMD_transcript_variant	NMD	-	-
Cancers	acute myeloid leukemia	rs744746	MROH7-TTC4	intron_variant,NMD_transcript_variant	NMD	-	-
Cancers	acute myeloid leukemia	rs744746	MROH7	intron_variant	PC	-	-
Cancers	acute myeloid leukemia	rs744746	MROH7	intron_variant	PC	-	-
Cancers	acute myeloid leukemia	rs744746	MROH7	intron_variant,NMD_transcript_variant	NMD	-	-
Cancers	acute myeloid leukemia	rs744746	MROH7	intron_variant,NMD_transcript_variant	NMD	-	-
Cancers	acute myeloid leukemia	rs744746	MROH7-TTC4	intron_variant,NMD_transcript_variant	NMD	-	-
Cancers	acute myeloid leukemia	rs744746	MROH7-TTC4	intron_variant,NMD_transcript_variant	NMD	-	-
Cancers	acute myeloid leukemia	rs744746	MROH7	intron_variant,NMD_transcript_variant	NMD	-	-
Cancers	acute myeloid leukemia	rs744746	MROH7	intron_variant,NMD_transcript_variant	NMD	-	-
Cancers	acute myeloid leukemia	rs744746	MROH7	intron_variant,NMD_transcript_variant	NMD	-	-
Cancers	acute myeloid leukemia	rs744746	MROH7	intron_variant,NMD_transcript_variant	NMD	-	-
Cancers	acute myeloid leukemia	rs744746	MROH7	intron_variant,NMD_transcript_variant	NMD	-	-
Cancers	acute myeloid leukemia	rs744746	MROH7	intron_variant,NMD_transcript_variant	NMD	-	-
Cancers	acute myeloid leukemia	rs744746	MROH7	upstream_gene_variant	RI	-	-
Cancers	acute myeloid leukemia	rs744746	MROH7	upstream_gene_variant	RI	-	-
Cancers	acute myeloid leukemia	rs744746	MROH7-TTC4	intron_variant,NMD_transcript_variant	NMD	-	-
Cancers	acute myeloid leukemia	rs744746	MROH7-TTC4	intron_variant,NMD_transcript_variant	NMD	-	-
Cancers	acute myeloid leukemia	rs879063	MROH7	intron_variant	PC	-	-
Cancers	acute myeloid leukemia	rs879063	MROH7	intron_variant	PC	-	-
Cancers	acute myeloid leukemia	rs879063	MROH7	intron_variant	PC	-	-
Cancers	acute myeloid leukemia	rs879063	MROH7	intron_variant,NMD_transcript_variant	NMD	-	-
Cancers	acute myeloid leukemia	rs879063	MROH7-TTC4	intron_variant,NMD_transcript_variant	NMD	-	-
Cancers	acute myeloid leukemia	rs879063	MROH7	intron_variant	PC	-	-
Cancers	acute myeloid leukemia	rs879063	MROH7	intron_variant,NMD_transcript_variant	NMD	-	-
Cancers	acute myeloid leukemia	rs879063	MROH7-TTC4	intron_variant,NMD_transcript_variant	NMD	-	-
Cancers	acute myeloid leukemia	rs879063	MROH7	intron_variant,NMD_transcript_variant	NMD	-	-
Cancers	acute myeloid leukemia	rs879063	MROH7	intron_variant,NMD_transcript_variant	NMD	-	-
Cancers	acute myeloid leukemia	rs879063	MROH7	intron_variant,NMD_transcript_variant	NMD	-	-
Cancers	acute myeloid leukemia	rs879063	MROH7	upstream_gene_variant	RI	-	-
Cancers	acute myeloid leukemia	rs879063	MROH7-TTC4	intron_variant,NMD_transcript_variant	NMD	-	-
Cancers	acute myeloid leukemia	rs879063	MROH7	intron_variant	PC	-	-
Cancers	acute myeloid leukemia	rs879063	MROH7	intron_variant	PC	-	-
Cancers	acute myeloid leukemia	rs879063	MROH7	intron_variant	PC	-	-
Cancers	acute myeloid leukemia	rs879063	MROH7	intron_variant,NMD_transcript_variant	NMD	-	-
Cancers	acute myeloid leukemia	rs879063	MROH7-TTC4	intron_variant,NMD_transcript_variant	NMD	-	-
Cancers	acute myeloid leukemia	rs879063	MROH7	intron_variant	PC	-	-
Cancers	acute myeloid leukemia	rs879063	MROH7	intron_variant,NMD_transcript_variant	NMD	-	-
Cancers	acute myeloid leukemia	rs879063	MROH7-TTC4	intron_variant,NMD_transcript_variant	NMD	-	-
Cancers	acute myeloid leukemia	rs879063	MROH7	intron_variant,NMD_transcript_variant	NMD	-	-
Cancers	acute myeloid leukemia	rs879063	MROH7	intron_variant,NMD_transcript_variant	NMD	-	-
Cancers	acute myeloid leukemia	rs879063	MROH7	intron_variant,NMD_transcript_variant	NMD	-	-
Cancers	acute myeloid leukemia	rs879063	MROH7	upstream_gene_variant	RI	-	-
Cancers	acute myeloid leukemia	rs879063	MROH7-TTC4	intron_variant,NMD_transcript_variant	NMD	-	-
Cancers	acute myeloid leukemia	rs17110938	MROH7	intron_variant	PC	-	-
Cancers	acute myeloid leukemia	rs17110938	MROH7	intron_variant	PC	-	-
Cancers	acute myeloid leukemia	rs17110938	MROH7	intron_variant	PC	-	-
Cancers	acute myeloid leukemia	rs17110938	MROH7	intron_variant	PC	-	-
Cancers	acute myeloid leukemia	rs17110938	MROH7	intron_variant	PC	-	-
Cancers	acute myeloid leukemia	rs17110938	MROH7	intron_variant	PC	-	-
Cancers	acute myeloid leukemia	rs17110938	MROH7	intron_variant,NMD_transcript_variant	NMD	-	-
Cancers	acute myeloid leukemia	rs17110938	MROH7	intron_variant,NMD_transcript_variant	NMD	-	-
Cancers	acute myeloid leukemia	rs17110938	MROH7-TTC4	intron_variant,NMD_transcript_variant	NMD	-	-
Cancers	acute myeloid leukemia	rs17110938	MROH7-TTC4	intron_variant,NMD_transcript_variant	NMD	-	-
Cancers	acute myeloid leukemia	rs17110938	MROH7	intron_variant	PC	-	-
Cancers	acute myeloid leukemia	rs17110938	MROH7	intron_variant	PC	-	-
Cancers	acute myeloid leukemia	rs17110938	MROH7	intron_variant,NMD_transcript_variant	NMD	-	-
Cancers	acute myeloid leukemia	rs17110938	MROH7	intron_variant,NMD_transcript_variant	NMD	-	-
Cancers	acute myeloid leukemia	rs17110938	MROH7-TTC4	intron_variant,NMD_transcript_variant	NMD	-	-
Cancers	acute myeloid leukemia	rs17110938	MROH7-TTC4	intron_variant,NMD_transcript_variant	NMD	-	-
Cancers	acute myeloid leukemia	rs17110938	MROH7	intron_variant,NMD_transcript_variant	NMD	-	-
Cancers	acute myeloid leukemia	rs17110938	MROH7	intron_variant,NMD_transcript_variant	NMD	-	-
Cancers	acute myeloid leukemia	rs17110938	MROH7	intron_variant,NMD_transcript_variant	NMD	-	-
Cancers	acute myeloid leukemia	rs17110938	MROH7	intron_variant,NMD_transcript_variant	NMD	-	-
Cancers	acute myeloid leukemia	rs17110938	MROH7	intron_variant,NMD_transcript_variant	NMD	-	-
Cancers	acute myeloid leukemia	rs17110938	MROH7	intron_variant,NMD_transcript_variant	NMD	-	-
Cancers	acute myeloid leukemia	rs17110938	MROH7	intron_variant,non_coding_transcript_variant	RI	-	-
Cancers	acute myeloid leukemia	rs17110938	MROH7	intron_variant,non_coding_transcript_variant	RI	-	-
Cancers	acute myeloid leukemia	rs17110938	MROH7-TTC4	intron_variant,NMD_transcript_variant	NMD	-	-
Cancers	acute myeloid leukemia	rs17110938	MROH7-TTC4	intron_variant,NMD_transcript_variant	NMD	-	-
Cancers	acute myeloid leukemia	rs17110938	-	regulatory_region_variant	OCR	-	-
Cancers	acute myeloid leukemia	rs17110938	-	regulatory_region_variant	OCR	-	-
Cancers	acute myeloid leukemia	rs17110938	MROH7	intron_variant	PC	-	-
Cancers	acute myeloid leukemia	rs17110938	MROH7	intron_variant	PC	-	-
Cancers	acute myeloid leukemia	rs17110938	MROH7	intron_variant	PC	-	-
Cancers	acute myeloid leukemia	rs17110938	MROH7	intron_variant	PC	-	-
Cancers	acute myeloid leukemia	rs17110938	MROH7	intron_variant	PC	-	-
Cancers	acute myeloid leukemia	rs17110938	MROH7	intron_variant	PC	-	-
Cancers	acute myeloid leukemia	rs17110938	MROH7	intron_variant,NMD_transcript_variant	NMD	-	-
Cancers	acute myeloid leukemia	rs17110938	MROH7	intron_variant,NMD_transcript_variant	NMD	-	-
Cancers	acute myeloid leukemia	rs17110938	MROH7-TTC4	intron_variant,NMD_transcript_variant	NMD	-	-
Cancers	acute myeloid leukemia	rs17110938	MROH7-TTC4	intron_variant,NMD_transcript_variant	NMD	-	-
Cancers	acute myeloid leukemia	rs17110938	MROH7	intron_variant	PC	-	-
Cancers	acute myeloid leukemia	rs17110938	MROH7	intron_variant	PC	-	-
Cancers	acute myeloid leukemia	rs17110938	MROH7	intron_variant,NMD_transcript_variant	NMD	-	-
Cancers	acute myeloid leukemia	rs17110938	MROH7	intron_variant,NMD_transcript_variant	NMD	-	-
Cancers	acute myeloid leukemia	rs17110938	MROH7-TTC4	intron_variant,NMD_transcript_variant	NMD	-	-
Cancers	acute myeloid leukemia	rs17110938	MROH7-TTC4	intron_variant,NMD_transcript_variant	NMD	-	-
Cancers	acute myeloid leukemia	rs17110938	MROH7	intron_variant,NMD_transcript_variant	NMD	-	-
Cancers	acute myeloid leukemia	rs17110938	MROH7	intron_variant,NMD_transcript_variant	NMD	-	-
Cancers	acute myeloid leukemia	rs17110938	MROH7	intron_variant,NMD_transcript_variant	NMD	-	-
Cancers	acute myeloid leukemia	rs17110938	MROH7	intron_variant,NMD_transcript_variant	NMD	-	-
Cancers	acute myeloid leukemia	rs17110938	MROH7	intron_variant,NMD_transcript_variant	NMD	-	-
Cancers	acute myeloid leukemia	rs17110938	MROH7	intron_variant,NMD_transcript_variant	NMD	-	-
Cancers	acute myeloid leukemia	rs17110938	MROH7	intron_variant,non_coding_transcript_variant	RI	-	-
Cancers	acute myeloid leukemia	rs17110938	MROH7	intron_variant,non_coding_transcript_variant	RI	-	-
Cancers	acute myeloid leukemia	rs17110938	MROH7-TTC4	intron_variant,NMD_transcript_variant	NMD	-	-
Cancers	acute myeloid leukemia	rs17110938	MROH7-TTC4	intron_variant,NMD_transcript_variant	NMD	-	-
Cancers	acute myeloid leukemia	rs17110938	-	regulatory_region_variant	OCR	-	-
Cancers	acute myeloid leukemia	rs17110938	-	regulatory_region_variant	OCR	-	-
Cancers	acute myeloid leukemia	rs12239874	MROH7	intron_variant	PC	-	-
Cancers	acute myeloid leukemia	rs12239874	MROH7	intron_variant	PC	-	-
Cancers	acute myeloid leukemia	rs12239874	MROH7	intron_variant	PC	-	-
Cancers	acute myeloid leukemia	rs12239874	MROH7	intron_variant,NMD_transcript_variant	NMD	-	-
Cancers	acute myeloid leukemia	rs12239874	MROH7-TTC4	intron_variant,NMD_transcript_variant	NMD	-	-
Cancers	acute myeloid leukemia	rs12239874	MROH7	intron_variant	PC	-	-
Cancers	acute myeloid leukemia	rs12239874	MROH7	intron_variant,NMD_transcript_variant	NMD	-	-
Cancers	acute myeloid leukemia	rs12239874	MROH7-TTC4	intron_variant,NMD_transcript_variant	NMD	-	-
Cancers	acute myeloid leukemia	rs12239874	MROH7	intron_variant,NMD_transcript_variant	NMD	-	-
Cancers	acute myeloid leukemia	rs12239874	MROH7	intron_variant,NMD_transcript_variant	NMD	-	-
Cancers	acute myeloid leukemia	rs12239874	MROH7	intron_variant,NMD_transcript_variant	NMD	-	-
Cancers	acute myeloid leukemia	rs12239874	MROH7	intron_variant,non_coding_transcript_variant	RI	-	-
Cancers	acute myeloid leukemia	rs12239874	MROH7-TTC4	intron_variant,NMD_transcript_variant	NMD	-	-
Cancers	acute myeloid leukemia	rs12239874	MROH7	intron_variant	PC	-	-
Cancers	acute myeloid leukemia	rs12239874	MROH7	intron_variant	PC	-	-
Cancers	acute myeloid leukemia	rs12239874	MROH7	intron_variant	PC	-	-
Cancers	acute myeloid leukemia	rs12239874	MROH7	intron_variant,NMD_transcript_variant	NMD	-	-
Cancers	acute myeloid leukemia	rs12239874	MROH7-TTC4	intron_variant,NMD_transcript_variant	NMD	-	-
Cancers	acute myeloid leukemia	rs12239874	MROH7	intron_variant	PC	-	-
Cancers	acute myeloid leukemia	rs12239874	MROH7	intron_variant,NMD_transcript_variant	NMD	-	-
Cancers	acute myeloid leukemia	rs12239874	MROH7-TTC4	intron_variant,NMD_transcript_variant	NMD	-	-
Cancers	acute myeloid leukemia	rs12239874	MROH7	intron_variant,NMD_transcript_variant	NMD	-	-
Cancers	acute myeloid leukemia	rs12239874	MROH7	intron_variant,NMD_transcript_variant	NMD	-	-
Cancers	acute myeloid leukemia	rs12239874	MROH7	intron_variant,NMD_transcript_variant	NMD	-	-
Cancers	acute myeloid leukemia	rs12239874	MROH7	intron_variant,non_coding_transcript_variant	RI	-	-
Cancers	acute myeloid leukemia	rs12239874	MROH7-TTC4	intron_variant,NMD_transcript_variant	NMD	-	-
Cancers	acute myeloid leukemia	rs6671173	MROH7	intron_variant	PC	-	-
Cancers	acute myeloid leukemia	rs6671173	MROH7	upstream_gene_variant	RI	-	-
Cancers	acute myeloid leukemia	rs6671173	MROH7	intron_variant	PC	-	-
Cancers	acute myeloid leukemia	rs6671173	MROH7	intron_variant	PC	-	-
Cancers	acute myeloid leukemia	rs6671173	MROH7	intron_variant,NMD_transcript_variant	NMD	-	-
Cancers	acute myeloid leukemia	rs6671173	MROH7-TTC4	intron_variant,NMD_transcript_variant	NMD	-	-
Cancers	acute myeloid leukemia	rs6671173	MROH7	intron_variant	PC	-	-
Cancers	acute myeloid leukemia	rs6671173	MROH7	intron_variant,NMD_transcript_variant	NMD	-	-
Cancers	acute myeloid leukemia	rs6671173	MROH7-TTC4	intron_variant,NMD_transcript_variant	NMD	-	-
Cancers	acute myeloid leukemia	rs6671173	MROH7	intron_variant,NMD_transcript_variant	NMD	-	-
Cancers	acute myeloid leukemia	rs6671173	MROH7	intron_variant,NMD_transcript_variant	NMD	-	-
Cancers	acute myeloid leukemia	rs6671173	MROH7	intron_variant,NMD_transcript_variant	NMD	-	-
Cancers	acute myeloid leukemia	rs6671173	MROH7-TTC4	upstream_gene_variant	RI	-	-
Cancers	acute myeloid leukemia	rs6671173	MROH7	downstream_gene_variant	RI	-	-
Cancers	acute myeloid leukemia	rs6671173	MROH7-TTC4	intron_variant,NMD_transcript_variant	NMD	-	-
Cancers	acute myeloid leukemia	rs6671173	MROH7	intron_variant	PC	-	-
Cancers	acute myeloid leukemia	rs6671173	MROH7	upstream_gene_variant	RI	-	-
Cancers	acute myeloid leukemia	rs6671173	MROH7	intron_variant	PC	-	-
Cancers	acute myeloid leukemia	rs6671173	MROH7	intron_variant	PC	-	-
Cancers	acute myeloid leukemia	rs6671173	MROH7	intron_variant,NMD_transcript_variant	NMD	-	-
Cancers	acute myeloid leukemia	rs6671173	MROH7-TTC4	intron_variant,NMD_transcript_variant	NMD	-	-
Cancers	acute myeloid leukemia	rs6671173	MROH7	intron_variant	PC	-	-
Cancers	acute myeloid leukemia	rs6671173	MROH7	intron_variant,NMD_transcript_variant	NMD	-	-
Cancers	acute myeloid leukemia	rs6671173	MROH7-TTC4	intron_variant,NMD_transcript_variant	NMD	-	-
Cancers	acute myeloid leukemia	rs6671173	MROH7	intron_variant,NMD_transcript_variant	NMD	-	-
Cancers	acute myeloid leukemia	rs6671173	MROH7	intron_variant,NMD_transcript_variant	NMD	-	-
Cancers	acute myeloid leukemia	rs6671173	MROH7	intron_variant,NMD_transcript_variant	NMD	-	-
Cancers	acute myeloid leukemia	rs6671173	MROH7-TTC4	upstream_gene_variant	RI	-	-
Cancers	acute myeloid leukemia	rs6671173	MROH7	downstream_gene_variant	RI	-	-
Cancers	acute myeloid leukemia	rs6671173	MROH7-TTC4	intron_variant,NMD_transcript_variant	NMD	-	-
Cancers	acute myeloid leukemia	rs588183	AL357373.1	downstream_gene_variant	processed_pseudogene	-	-
Cancers	acute myeloid leukemia	rs588183	DAB1	intron_variant,non_coding_transcript_variant	PT	-	-
Cancers	acute myeloid leukemia	rs471119	AL357373.1	downstream_gene_variant	processed_pseudogene	-	-
Cancers	acute myeloid leukemia	rs471119	DAB1	intron_variant,non_coding_transcript_variant	PT	-	-
Cancers	acute myeloid leukemia	rs951421	AL357373.1	downstream_gene_variant	processed_pseudogene	-	-
Cancers	acute myeloid leukemia	rs951421	DAB1	intron_variant,non_coding_transcript_variant	PT	-	-
Cancers	acute myeloid leukemia	rs547742	AL357373.1	downstream_gene_variant	processed_pseudogene	-	-
Cancers	acute myeloid leukemia	rs547742	DAB1	intron_variant,non_coding_transcript_variant	PT	-	-
Cancers	acute myeloid leukemia	rs973236	DAB1	intron_variant,non_coding_transcript_variant	PT	-	-
Cancers	acute myeloid leukemia	rs973236	DAB1	intron_variant,non_coding_transcript_variant	PT	-	-
Cancers	acute myeloid leukemia	rs10493249	DAB1	intron_variant,non_coding_transcript_variant	PT	-	-
Cancers	acute myeloid leukemia	rs10493249	DAB1	intron_variant,non_coding_transcript_variant	PT	-	-
Cancers	acute myeloid leukemia	rs1475260	DAB1	intron_variant,non_coding_transcript_variant	PT	-	-
Cancers	acute myeloid leukemia	rs1475260	DAB1	intron_variant,non_coding_transcript_variant	PT	-	-
Cancers	acute myeloid leukemia	rs7546303	DAB1	intron_variant,non_coding_transcript_variant	PT	-	-
Cancers	acute myeloid leukemia	rs7546303	DAB1	intron_variant,non_coding_transcript_variant	PT	-	-
Cancers	acute myeloid leukemia	rs10493241	DAB1	intron_variant,non_coding_transcript_variant	PT	-	-
Cancers	acute myeloid leukemia	rs10493241	DAB1	intron_variant,non_coding_transcript_variant	PT	-	-
Cancers	acute myeloid leukemia	rs10493240	DAB1	intron_variant,non_coding_transcript_variant	PT	-	-
Cancers	acute myeloid leukemia	rs10493240	DAB1	intron_variant,non_coding_transcript_variant	PT	-	-
Cancers	acute myeloid leukemia	rs10493240	DAB1	intron_variant,non_coding_transcript_variant	PT	-	-
Cancers	acute myeloid leukemia	rs10493240	DAB1	intron_variant,non_coding_transcript_variant	PT	-	-
Cancers	acute myeloid leukemia	rs12726314	DAB1	intron_variant,non_coding_transcript_variant	PT	-	-
Cancers	acute myeloid leukemia	rs12726314	-	regulatory_region_variant	PROM_FR	-	-
Cancers	acute myeloid leukemia	rs12726314	DAB1	intron_variant,non_coding_transcript_variant	PT	-	-
Cancers	acute myeloid leukemia	rs12726314	-	regulatory_region_variant	PROM_FR	-	-
Cancers	acute myeloid leukemia	rs1213640	DAB1	intron_variant,non_coding_transcript_variant	PT	-	-
Cancers	acute myeloid leukemia	rs1213640	DAB1	intron_variant,non_coding_transcript_variant	PT	-	-
Cancers	acute myeloid leukemia	rs3898691	LINC01358	intron_variant,non_coding_transcript_variant	lncRNA	-	-
Cancers	acute myeloid leukemia	rs3898691	LINC01358	intron_variant,non_coding_transcript_variant	lncRNA	-	-
Cancers	acute myeloid leukemia	rs3898691	LINC01358	intron_variant,non_coding_transcript_variant	lncRNA	-	-
Cancers	acute myeloid leukemia	rs3898691	LINC01358	intron_variant,non_coding_transcript_variant	lncRNA	-	-
Cancers	acute myeloid leukemia	rs3898691	LINC01358	intron_variant,non_coding_transcript_variant	lncRNA	-	-
Cancers	acute myeloid leukemia	rs3898691	LINC01358	intron_variant,non_coding_transcript_variant	lncRNA	-	-
Cancers	acute myeloid leukemia	rs332230	LINC01358	intron_variant,non_coding_transcript_variant	lncRNA	-	-
Cancers	acute myeloid leukemia	rs332230	LINC01358	intron_variant,non_coding_transcript_variant	lncRNA	-	-
Cancers	acute myeloid leukemia	rs332230	LINC01358	intron_variant,non_coding_transcript_variant	lncRNA	-	-
Cancers	acute myeloid leukemia	rs332230	LINC01358	intron_variant,non_coding_transcript_variant	lncRNA	-	-
Cancers	acute myeloid leukemia	rs332230	LINC01358	intron_variant,non_coding_transcript_variant	lncRNA	-	-
Cancers	acute myeloid leukemia	rs332230	LINC01358	intron_variant,non_coding_transcript_variant	lncRNA	-	-
Cancers	acute myeloid leukemia	rs332227	LINC01358	intron_variant,non_coding_transcript_variant	lncRNA	-	-
Cancers	acute myeloid leukemia	rs332227	LINC01358	intron_variant,non_coding_transcript_variant	lncRNA	-	-
Cancers	acute myeloid leukemia	rs332227	LINC01358	intron_variant,non_coding_transcript_variant	lncRNA	-	-
Cancers	acute myeloid leukemia	rs332227	-	regulatory_region_variant	EN	-	-
Cancers	acute myeloid leukemia	rs332227	LINC01358	intron_variant,non_coding_transcript_variant	lncRNA	-	-
Cancers	acute myeloid leukemia	rs332227	LINC01358	intron_variant,non_coding_transcript_variant	lncRNA	-	-
Cancers	acute myeloid leukemia	rs332227	LINC01358	intron_variant,non_coding_transcript_variant	lncRNA	-	-
Cancers	acute myeloid leukemia	rs332227	-	regulatory_region_variant	EN	-	-
Cancers	acute myeloid leukemia	rs17118797	LINC01358	intron_variant,non_coding_transcript_variant	lncRNA	-	-
Cancers	acute myeloid leukemia	rs17118797	LINC01358	intron_variant,non_coding_transcript_variant	lncRNA	-	-
Cancers	acute myeloid leukemia	rs17118797	LINC01358	intron_variant,non_coding_transcript_variant	lncRNA	-	-
Cancers	acute myeloid leukemia	rs17118797	-	regulatory_region_variant	EN	-	-
Cancers	acute myeloid leukemia	rs17118797	LINC01358	intron_variant,non_coding_transcript_variant	lncRNA	-	-
Cancers	acute myeloid leukemia	rs17118797	LINC01358	intron_variant,non_coding_transcript_variant	lncRNA	-	-
Cancers	acute myeloid leukemia	rs17118797	LINC01358	intron_variant,non_coding_transcript_variant	lncRNA	-	-
Cancers	acute myeloid leukemia	rs17118797	-	regulatory_region_variant	EN	-	-
Cancers	acute myeloid leukemia	rs2989864	AC093425.1	downstream_gene_variant	lncRNA	-	-
Cancers	acute myeloid leukemia	rs2989864	AC093425.1	downstream_gene_variant	lncRNA	-	-
Cancers	acute myeloid leukemia	rs2989864	AC093425.1	downstream_gene_variant	lncRNA	-	-
Cancers	acute myeloid leukemia	rs2989864	AC093425.1	downstream_gene_variant	RI	-	-
Cancers	acute myeloid leukemia	rs2989864	AC093425.1	downstream_gene_variant	lncRNA	-	-
Cancers	acute myeloid leukemia	rs2989864	AC093425.1	downstream_gene_variant	lncRNA	-	-
Cancers	acute myeloid leukemia	rs2989864	AC093425.1	downstream_gene_variant	lncRNA	-	-
Cancers	acute myeloid leukemia	rs2989864	AC093425.1	downstream_gene_variant	lncRNA	-	-
Cancers	acute myeloid leukemia	rs2989864	AC093425.1	downstream_gene_variant	lncRNA	-	-
Cancers	acute myeloid leukemia	rs2989864	LINC01358	upstream_gene_variant	lncRNA	-	-
Cancers	acute myeloid leukemia	rs2989864	AC093425.1	downstream_gene_variant	lncRNA	-	-
Cancers	acute myeloid leukemia	rs2989864	LINC01358	upstream_gene_variant	lncRNA	-	-
Cancers	acute myeloid leukemia	rs2989864	LINC01358	intron_variant,non_coding_transcript_variant	lncRNA	-	-
Cancers	acute myeloid leukemia	rs2989864	AC093425.1	downstream_gene_variant	lncRNA	-	-
Cancers	acute myeloid leukemia	rs2989864	LINC01358	intron_variant,non_coding_transcript_variant	lncRNA	-	-
Cancers	acute myeloid leukemia	rs2989864	LINC01358	intron_variant,non_coding_transcript_variant	lncRNA	-	-
Cancers	acute myeloid leukemia	rs2989864	-	regulatory_region_variant	PROM_FR	-	-
Cancers	acute myeloid leukemia	rs2989864	AC093425.1	downstream_gene_variant	lncRNA	-	-
Cancers	acute myeloid leukemia	rs2989864	AC093425.1	downstream_gene_variant	lncRNA	-	-
Cancers	acute myeloid leukemia	rs2989864	AC093425.1	downstream_gene_variant	lncRNA	-	-
Cancers	acute myeloid leukemia	rs2989864	AC093425.1	downstream_gene_variant	RI	-	-
Cancers	acute myeloid leukemia	rs2989864	AC093425.1	downstream_gene_variant	lncRNA	-	-
Cancers	acute myeloid leukemia	rs2989864	AC093425.1	downstream_gene_variant	lncRNA	-	-
Cancers	acute myeloid leukemia	rs2989864	AC093425.1	downstream_gene_variant	lncRNA	-	-
Cancers	acute myeloid leukemia	rs2989864	AC093425.1	downstream_gene_variant	lncRNA	-	-
Cancers	acute myeloid leukemia	rs2989864	AC093425.1	downstream_gene_variant	lncRNA	-	-
Cancers	acute myeloid leukemia	rs2989864	LINC01358	upstream_gene_variant	lncRNA	-	-
Cancers	acute myeloid leukemia	rs2989864	AC093425.1	downstream_gene_variant	lncRNA	-	-
Cancers	acute myeloid leukemia	rs2989864	LINC01358	upstream_gene_variant	lncRNA	-	-
Cancers	acute myeloid leukemia	rs2989864	LINC01358	intron_variant,non_coding_transcript_variant	lncRNA	-	-
Cancers	acute myeloid leukemia	rs2989864	AC093425.1	downstream_gene_variant	lncRNA	-	-
Cancers	acute myeloid leukemia	rs2989864	LINC01358	intron_variant,non_coding_transcript_variant	lncRNA	-	-
Cancers	acute myeloid leukemia	rs2989864	LINC01358	intron_variant,non_coding_transcript_variant	lncRNA	-	-
Cancers	acute myeloid leukemia	rs2989864	-	regulatory_region_variant	PROM_FR	-	-
Cancers	acute myeloid leukemia	rs11207408	AC093425.1	downstream_gene_variant	lncRNA	-	-
Cancers	acute myeloid leukemia	rs11207408	AC093425.1	downstream_gene_variant	lncRNA	-	-
Cancers	acute myeloid leukemia	rs11207408	AC093425.1	downstream_gene_variant	lncRNA	-	-
Cancers	acute myeloid leukemia	rs11207408	AC093425.1	downstream_gene_variant	lncRNA	-	-
Cancers	acute myeloid leukemia	rs11207408	AC093425.1	downstream_gene_variant	lncRNA	-	-
Cancers	acute myeloid leukemia	rs11207408	AC093425.1	downstream_gene_variant	lncRNA	-	-
Cancers	acute myeloid leukemia	rs11207408	AC093425.1	downstream_gene_variant	RI	-	-
Cancers	acute myeloid leukemia	rs11207408	AC093425.1	downstream_gene_variant	RI	-	-
Cancers	acute myeloid leukemia	rs11207408	AC093425.1	downstream_gene_variant	lncRNA	-	-
Cancers	acute myeloid leukemia	rs11207408	AC093425.1	downstream_gene_variant	lncRNA	-	-
Cancers	acute myeloid leukemia	rs11207408	AC093425.1	downstream_gene_variant	lncRNA	-	-
Cancers	acute myeloid leukemia	rs11207408	AC093425.1	downstream_gene_variant	lncRNA	-	-
Cancers	acute myeloid leukemia	rs11207408	AC093425.1	downstream_gene_variant	lncRNA	-	-
Cancers	acute myeloid leukemia	rs11207408	AC093425.1	downstream_gene_variant	lncRNA	-	-
Cancers	acute myeloid leukemia	rs11207408	AC093425.1	downstream_gene_variant	lncRNA	-	-
Cancers	acute myeloid leukemia	rs11207408	AC093425.1	downstream_gene_variant	lncRNA	-	-
Cancers	acute myeloid leukemia	rs11207408	AC093425.1	downstream_gene_variant	lncRNA	-	-
Cancers	acute myeloid leukemia	rs11207408	AC093425.1	downstream_gene_variant	lncRNA	-	-
Cancers	acute myeloid leukemia	rs11207408	LINC01358	upstream_gene_variant	lncRNA	-	-
Cancers	acute myeloid leukemia	rs11207408	LINC01358	upstream_gene_variant	lncRNA	-	-
Cancers	acute myeloid leukemia	rs11207408	AC093425.1	downstream_gene_variant	lncRNA	-	-
Cancers	acute myeloid leukemia	rs11207408	AC093425.1	downstream_gene_variant	lncRNA	-	-
Cancers	acute myeloid leukemia	rs11207408	LINC01358	upstream_gene_variant	lncRNA	-	-
Cancers	acute myeloid leukemia	rs11207408	LINC01358	upstream_gene_variant	lncRNA	-	-
Cancers	acute myeloid leukemia	rs11207408	LINC01358	intron_variant,non_coding_transcript_variant	lncRNA	-	-
Cancers	acute myeloid leukemia	rs11207408	LINC01358	intron_variant,non_coding_transcript_variant	lncRNA	-	-
Cancers	acute myeloid leukemia	rs11207408	AC093425.1	downstream_gene_variant	lncRNA	-	-
Cancers	acute myeloid leukemia	rs11207408	AC093425.1	downstream_gene_variant	lncRNA	-	-
Cancers	acute myeloid leukemia	rs11207408	LINC01358	intron_variant,non_coding_transcript_variant	lncRNA	-	-
Cancers	acute myeloid leukemia	rs11207408	LINC01358	intron_variant,non_coding_transcript_variant	lncRNA	-	-
Cancers	acute myeloid leukemia	rs11207408	LINC01358	intron_variant,non_coding_transcript_variant	lncRNA	-	-
Cancers	acute myeloid leukemia	rs11207408	LINC01358	intron_variant,non_coding_transcript_variant	lncRNA	-	-
Cancers	acute myeloid leukemia	rs11207408	AC093425.1	downstream_gene_variant	lncRNA	-	-
Cancers	acute myeloid leukemia	rs11207408	AC093425.1	downstream_gene_variant	lncRNA	-	-
Cancers	acute myeloid leukemia	rs11207408	AC093425.1	downstream_gene_variant	lncRNA	-	-
Cancers	acute myeloid leukemia	rs11207408	AC093425.1	downstream_gene_variant	lncRNA	-	-
Cancers	acute myeloid leukemia	rs11207408	AC093425.1	downstream_gene_variant	lncRNA	-	-
Cancers	acute myeloid leukemia	rs11207408	AC093425.1	downstream_gene_variant	lncRNA	-	-
Cancers	acute myeloid leukemia	rs11207408	AC093425.1	downstream_gene_variant	RI	-	-
Cancers	acute myeloid leukemia	rs11207408	AC093425.1	downstream_gene_variant	RI	-	-
Cancers	acute myeloid leukemia	rs11207408	AC093425.1	downstream_gene_variant	lncRNA	-	-
Cancers	acute myeloid leukemia	rs11207408	AC093425.1	downstream_gene_variant	lncRNA	-	-
Cancers	acute myeloid leukemia	rs11207408	AC093425.1	downstream_gene_variant	lncRNA	-	-
Cancers	acute myeloid leukemia	rs11207408	AC093425.1	downstream_gene_variant	lncRNA	-	-
Cancers	acute myeloid leukemia	rs11207408	AC093425.1	downstream_gene_variant	lncRNA	-	-
Cancers	acute myeloid leukemia	rs11207408	AC093425.1	downstream_gene_variant	lncRNA	-	-
Cancers	acute myeloid leukemia	rs11207408	AC093425.1	downstream_gene_variant	lncRNA	-	-
Cancers	acute myeloid leukemia	rs11207408	AC093425.1	downstream_gene_variant	lncRNA	-	-
Cancers	acute myeloid leukemia	rs11207408	AC093425.1	downstream_gene_variant	lncRNA	-	-
Cancers	acute myeloid leukemia	rs11207408	AC093425.1	downstream_gene_variant	lncRNA	-	-
Cancers	acute myeloid leukemia	rs11207408	LINC01358	upstream_gene_variant	lncRNA	-	-
Cancers	acute myeloid leukemia	rs11207408	LINC01358	upstream_gene_variant	lncRNA	-	-
Cancers	acute myeloid leukemia	rs11207408	AC093425.1	downstream_gene_variant	lncRNA	-	-
Cancers	acute myeloid leukemia	rs11207408	AC093425.1	downstream_gene_variant	lncRNA	-	-
Cancers	acute myeloid leukemia	rs11207408	LINC01358	upstream_gene_variant	lncRNA	-	-
Cancers	acute myeloid leukemia	rs11207408	LINC01358	upstream_gene_variant	lncRNA	-	-
Cancers	acute myeloid leukemia	rs11207408	LINC01358	intron_variant,non_coding_transcript_variant	lncRNA	-	-
Cancers	acute myeloid leukemia	rs11207408	LINC01358	intron_variant,non_coding_transcript_variant	lncRNA	-	-
Cancers	acute myeloid leukemia	rs11207408	AC093425.1	downstream_gene_variant	lncRNA	-	-
Cancers	acute myeloid leukemia	rs11207408	AC093425.1	downstream_gene_variant	lncRNA	-	-
Cancers	acute myeloid leukemia	rs11207408	LINC01358	intron_variant,non_coding_transcript_variant	lncRNA	-	-
Cancers	acute myeloid leukemia	rs11207408	LINC01358	intron_variant,non_coding_transcript_variant	lncRNA	-	-
Cancers	acute myeloid leukemia	rs11207408	LINC01358	intron_variant,non_coding_transcript_variant	lncRNA	-	-
Cancers	acute myeloid leukemia	rs11207408	LINC01358	intron_variant,non_coding_transcript_variant	lncRNA	-	-
Cancers	acute myeloid leukemia	rs2985499	AC093425.1	downstream_gene_variant	lncRNA	-	-
Cancers	acute myeloid leukemia	rs2985499	AC093425.1	downstream_gene_variant	lncRNA	-	-
Cancers	acute myeloid leukemia	rs2985499	AC093425.1	downstream_gene_variant	lncRNA	-	-
Cancers	acute myeloid leukemia	rs2985499	AC093425.1	downstream_gene_variant	RI	-	-
Cancers	acute myeloid leukemia	rs2985499	AC093425.1	downstream_gene_variant	lncRNA	-	-
Cancers	acute myeloid leukemia	rs2985499	AC093425.1	downstream_gene_variant	lncRNA	-	-
Cancers	acute myeloid leukemia	rs2985499	AC093425.1	downstream_gene_variant	lncRNA	-	-
Cancers	acute myeloid leukemia	rs2985499	AC093425.1	downstream_gene_variant	lncRNA	-	-
Cancers	acute myeloid leukemia	rs2985499	AC093425.1	downstream_gene_variant	lncRNA	-	-
Cancers	acute myeloid leukemia	rs2985499	LINC01358	upstream_gene_variant	lncRNA	-	-
Cancers	acute myeloid leukemia	rs2985499	AC093425.1	downstream_gene_variant	lncRNA	-	-
Cancers	acute myeloid leukemia	rs2985499	LINC01358	upstream_gene_variant	lncRNA	-	-
Cancers	acute myeloid leukemia	rs2985499	LINC01358	intron_variant,non_coding_transcript_variant	lncRNA	-	-
Cancers	acute myeloid leukemia	rs2985499	AC093425.1	downstream_gene_variant	lncRNA	-	-
Cancers	acute myeloid leukemia	rs2985499	LINC01358	intron_variant,non_coding_transcript_variant	lncRNA	-	-
Cancers	acute myeloid leukemia	rs2985499	LINC01358	intron_variant,non_coding_transcript_variant	lncRNA	-	-
Cancers	acute myeloid leukemia	rs2985499	AC093425.1	downstream_gene_variant	lncRNA	-	-
Cancers	acute myeloid leukemia	rs2985499	AC093425.1	downstream_gene_variant	lncRNA	-	-
Cancers	acute myeloid leukemia	rs2985499	AC093425.1	downstream_gene_variant	lncRNA	-	-
Cancers	acute myeloid leukemia	rs2985499	AC093425.1	downstream_gene_variant	RI	-	-
Cancers	acute myeloid leukemia	rs2985499	AC093425.1	downstream_gene_variant	lncRNA	-	-
Cancers	acute myeloid leukemia	rs2985499	AC093425.1	downstream_gene_variant	lncRNA	-	-
Cancers	acute myeloid leukemia	rs2985499	AC093425.1	downstream_gene_variant	lncRNA	-	-
Cancers	acute myeloid leukemia	rs2985499	AC093425.1	downstream_gene_variant	lncRNA	-	-
Cancers	acute myeloid leukemia	rs2985499	AC093425.1	downstream_gene_variant	lncRNA	-	-
Cancers	acute myeloid leukemia	rs2985499	LINC01358	upstream_gene_variant	lncRNA	-	-
Cancers	acute myeloid leukemia	rs2985499	AC093425.1	downstream_gene_variant	lncRNA	-	-
Cancers	acute myeloid leukemia	rs2985499	LINC01358	upstream_gene_variant	lncRNA	-	-
Cancers	acute myeloid leukemia	rs2985499	LINC01358	intron_variant,non_coding_transcript_variant	lncRNA	-	-
Cancers	acute myeloid leukemia	rs2985499	AC093425.1	downstream_gene_variant	lncRNA	-	-
Cancers	acute myeloid leukemia	rs2985499	LINC01358	intron_variant,non_coding_transcript_variant	lncRNA	-	-
Cancers	acute myeloid leukemia	rs2985499	LINC01358	intron_variant,non_coding_transcript_variant	lncRNA	-	-
Cancers	acute myeloid leukemia	rs2989870	AC093425.1	downstream_gene_variant	lncRNA	-	-
Cancers	acute myeloid leukemia	rs2989870	AC093425.1	downstream_gene_variant	lncRNA	-	-
Cancers	acute myeloid leukemia	rs2989870	AC093425.1	downstream_gene_variant	lncRNA	-	-
Cancers	acute myeloid leukemia	rs2989870	AC093425.1	downstream_gene_variant	RI	-	-
Cancers	acute myeloid leukemia	rs2989870	AC093425.1	downstream_gene_variant	lncRNA	-	-
Cancers	acute myeloid leukemia	rs2989870	AC093425.1	downstream_gene_variant	lncRNA	-	-
Cancers	acute myeloid leukemia	rs2989870	AC093425.1	downstream_gene_variant	lncRNA	-	-
Cancers	acute myeloid leukemia	rs2989870	AC093425.1	downstream_gene_variant	lncRNA	-	-
Cancers	acute myeloid leukemia	rs2989870	AC093425.1	downstream_gene_variant	lncRNA	-	-
Cancers	acute myeloid leukemia	rs2989870	LINC01358	upstream_gene_variant	lncRNA	-	-
Cancers	acute myeloid leukemia	rs2989870	AC093425.1	downstream_gene_variant	lncRNA	-	-
Cancers	acute myeloid leukemia	rs2989870	LINC01358	upstream_gene_variant	lncRNA	-	-
Cancers	acute myeloid leukemia	rs2989870	LINC01358	intron_variant,non_coding_transcript_variant	lncRNA	-	-
Cancers	acute myeloid leukemia	rs2989870	AC093425.1	downstream_gene_variant	lncRNA	-	-
Cancers	acute myeloid leukemia	rs2989870	LINC01358	intron_variant,non_coding_transcript_variant	lncRNA	-	-
Cancers	acute myeloid leukemia	rs2989870	LINC01358	intron_variant,non_coding_transcript_variant	lncRNA	-	-
Cancers	acute myeloid leukemia	rs2989870	AC093425.1	downstream_gene_variant	lncRNA	-	-
Cancers	acute myeloid leukemia	rs2989870	AC093425.1	downstream_gene_variant	lncRNA	-	-
Cancers	acute myeloid leukemia	rs2989870	AC093425.1	downstream_gene_variant	lncRNA	-	-
Cancers	acute myeloid leukemia	rs2989870	AC093425.1	downstream_gene_variant	RI	-	-
Cancers	acute myeloid leukemia	rs2989870	AC093425.1	downstream_gene_variant	lncRNA	-	-
Cancers	acute myeloid leukemia	rs2989870	AC093425.1	downstream_gene_variant	lncRNA	-	-
Cancers	acute myeloid leukemia	rs2989870	AC093425.1	downstream_gene_variant	lncRNA	-	-
Cancers	acute myeloid leukemia	rs2989870	AC093425.1	downstream_gene_variant	lncRNA	-	-
Cancers	acute myeloid leukemia	rs2989870	AC093425.1	downstream_gene_variant	lncRNA	-	-
Cancers	acute myeloid leukemia	rs2989870	LINC01358	upstream_gene_variant	lncRNA	-	-
Cancers	acute myeloid leukemia	rs2989870	AC093425.1	downstream_gene_variant	lncRNA	-	-
Cancers	acute myeloid leukemia	rs2989870	LINC01358	upstream_gene_variant	lncRNA	-	-
Cancers	acute myeloid leukemia	rs2989870	LINC01358	intron_variant,non_coding_transcript_variant	lncRNA	-	-
Cancers	acute myeloid leukemia	rs2989870	AC093425.1	downstream_gene_variant	lncRNA	-	-
Cancers	acute myeloid leukemia	rs2989870	LINC01358	intron_variant,non_coding_transcript_variant	lncRNA	-	-
Cancers	acute myeloid leukemia	rs2989870	LINC01358	intron_variant,non_coding_transcript_variant	lncRNA	-	-
Cancers	acute myeloid leukemia	rs3010332	AC093425.1	non_coding_transcript_exon_variant	lncRNA	-	-
Cancers	acute myeloid leukemia	rs3010332	AC093425.1	non_coding_transcript_exon_variant	lncRNA	-	-
Cancers	acute myeloid leukemia	rs3010332	AC093425.1	intron_variant,non_coding_transcript_variant	lncRNA	-	-
Cancers	acute myeloid leukemia	rs3010332	AC093425.1	non_coding_transcript_exon_variant	RI	-	-
Cancers	acute myeloid leukemia	rs3010332	AC093425.1	non_coding_transcript_exon_variant	lncRNA	-	-
Cancers	acute myeloid leukemia	rs3010332	AC093425.1	non_coding_transcript_exon_variant	lncRNA	-	-
Cancers	acute myeloid leukemia	rs3010332	AC093425.1	non_coding_transcript_exon_variant	lncRNA	-	-
Cancers	acute myeloid leukemia	rs3010332	AC093425.1	non_coding_transcript_exon_variant	lncRNA	-	-
Cancers	acute myeloid leukemia	rs3010332	AC093425.1	non_coding_transcript_exon_variant	lncRNA	-	-
Cancers	acute myeloid leukemia	rs3010332	LINC01358	non_coding_transcript_exon_variant	lncRNA	-	-
Cancers	acute myeloid leukemia	rs3010332	AC093425.1	non_coding_transcript_exon_variant	lncRNA	-	-
Cancers	acute myeloid leukemia	rs3010332	LINC01358	non_coding_transcript_exon_variant	lncRNA	-	-
Cancers	acute myeloid leukemia	rs3010332	LINC01358	non_coding_transcript_exon_variant	lncRNA	-	-
Cancers	acute myeloid leukemia	rs3010332	AC093425.1	non_coding_transcript_exon_variant	lncRNA	-	-
Cancers	acute myeloid leukemia	rs3010332	LINC01358	non_coding_transcript_exon_variant	lncRNA	-	-
Cancers	acute myeloid leukemia	rs3010332	LINC01358	non_coding_transcript_exon_variant	lncRNA	-	-
Cancers	acute myeloid leukemia	rs3010332	-	regulatory_region_variant	EN	-	-
Cancers	acute myeloid leukemia	rs3010332	AC093425.1	non_coding_transcript_exon_variant	lncRNA	-	-
Cancers	acute myeloid leukemia	rs3010332	AC093425.1	non_coding_transcript_exon_variant	lncRNA	-	-
Cancers	acute myeloid leukemia	rs3010332	AC093425.1	intron_variant,non_coding_transcript_variant	lncRNA	-	-
Cancers	acute myeloid leukemia	rs3010332	AC093425.1	non_coding_transcript_exon_variant	RI	-	-
Cancers	acute myeloid leukemia	rs3010332	AC093425.1	non_coding_transcript_exon_variant	lncRNA	-	-
Cancers	acute myeloid leukemia	rs3010332	AC093425.1	non_coding_transcript_exon_variant	lncRNA	-	-
Cancers	acute myeloid leukemia	rs3010332	AC093425.1	non_coding_transcript_exon_variant	lncRNA	-	-
Cancers	acute myeloid leukemia	rs3010332	AC093425.1	non_coding_transcript_exon_variant	lncRNA	-	-
Cancers	acute myeloid leukemia	rs3010332	AC093425.1	non_coding_transcript_exon_variant	lncRNA	-	-
Cancers	acute myeloid leukemia	rs3010332	LINC01358	non_coding_transcript_exon_variant	lncRNA	-	-
Cancers	acute myeloid leukemia	rs3010332	AC093425.1	non_coding_transcript_exon_variant	lncRNA	-	-
Cancers	acute myeloid leukemia	rs3010332	LINC01358	non_coding_transcript_exon_variant	lncRNA	-	-
Cancers	acute myeloid leukemia	rs3010332	LINC01358	non_coding_transcript_exon_variant	lncRNA	-	-
Cancers	acute myeloid leukemia	rs3010332	AC093425.1	non_coding_transcript_exon_variant	lncRNA	-	-
Cancers	acute myeloid leukemia	rs3010332	LINC01358	non_coding_transcript_exon_variant	lncRNA	-	-
Cancers	acute myeloid leukemia	rs3010332	LINC01358	non_coding_transcript_exon_variant	lncRNA	-	-
Cancers	acute myeloid leukemia	rs3010332	-	regulatory_region_variant	EN	-	-
Cancers	acute myeloid leukemia	rs3124643	AC093425.1	non_coding_transcript_exon_variant	lncRNA	-	-
Cancers	acute myeloid leukemia	rs3124643	AC093425.1	non_coding_transcript_exon_variant	lncRNA	-	-
Cancers	acute myeloid leukemia	rs3124643	AC093425.1	non_coding_transcript_exon_variant	lncRNA	-	-
Cancers	acute myeloid leukemia	rs3124643	AC093425.1	non_coding_transcript_exon_variant	RI	-	-
Cancers	acute myeloid leukemia	rs3124643	AC093425.1	non_coding_transcript_exon_variant	lncRNA	-	-
Cancers	acute myeloid leukemia	rs3124643	AC093425.1	non_coding_transcript_exon_variant	lncRNA	-	-
Cancers	acute myeloid leukemia	rs3124643	AC093425.1	non_coding_transcript_exon_variant	lncRNA	-	-
Cancers	acute myeloid leukemia	rs3124643	AC093425.1	non_coding_transcript_exon_variant	lncRNA	-	-
Cancers	acute myeloid leukemia	rs3124643	AC093425.1	non_coding_transcript_exon_variant	lncRNA	-	-
Cancers	acute myeloid leukemia	rs3124643	LINC01358	intron_variant,non_coding_transcript_variant	lncRNA	-	-
Cancers	acute myeloid leukemia	rs3124643	AC093425.1	non_coding_transcript_exon_variant	lncRNA	-	-
Cancers	acute myeloid leukemia	rs3124643	LINC01358	intron_variant,non_coding_transcript_variant	lncRNA	-	-
Cancers	acute myeloid leukemia	rs3124643	LINC01358	downstream_gene_variant	lncRNA	-	-
Cancers	acute myeloid leukemia	rs3124643	AC093425.1	non_coding_transcript_exon_variant	lncRNA	-	-
Cancers	acute myeloid leukemia	rs3124643	LINC01358	downstream_gene_variant	lncRNA	-	-
Cancers	acute myeloid leukemia	rs3124643	LINC01358	downstream_gene_variant	lncRNA	-	-
Cancers	acute myeloid leukemia	rs3124643	-	regulatory_region_variant	EN	-	-
Cancers	acute myeloid leukemia	rs3124643	AC093425.1	non_coding_transcript_exon_variant	lncRNA	-	-
Cancers	acute myeloid leukemia	rs3124643	AC093425.1	non_coding_transcript_exon_variant	lncRNA	-	-
Cancers	acute myeloid leukemia	rs3124643	AC093425.1	non_coding_transcript_exon_variant	lncRNA	-	-
Cancers	acute myeloid leukemia	rs3124643	AC093425.1	non_coding_transcript_exon_variant	RI	-	-
Cancers	acute myeloid leukemia	rs3124643	AC093425.1	non_coding_transcript_exon_variant	lncRNA	-	-
Cancers	acute myeloid leukemia	rs3124643	AC093425.1	non_coding_transcript_exon_variant	lncRNA	-	-
Cancers	acute myeloid leukemia	rs3124643	AC093425.1	non_coding_transcript_exon_variant	lncRNA	-	-
Cancers	acute myeloid leukemia	rs3124643	AC093425.1	non_coding_transcript_exon_variant	lncRNA	-	-
Cancers	acute myeloid leukemia	rs3124643	AC093425.1	non_coding_transcript_exon_variant	lncRNA	-	-
Cancers	acute myeloid leukemia	rs3124643	LINC01358	intron_variant,non_coding_transcript_variant	lncRNA	-	-
Cancers	acute myeloid leukemia	rs3124643	AC093425.1	non_coding_transcript_exon_variant	lncRNA	-	-
Cancers	acute myeloid leukemia	rs3124643	LINC01358	intron_variant,non_coding_transcript_variant	lncRNA	-	-
Cancers	acute myeloid leukemia	rs3124643	LINC01358	downstream_gene_variant	lncRNA	-	-
Cancers	acute myeloid leukemia	rs3124643	AC093425.1	non_coding_transcript_exon_variant	lncRNA	-	-
Cancers	acute myeloid leukemia	rs3124643	LINC01358	downstream_gene_variant	lncRNA	-	-
Cancers	acute myeloid leukemia	rs3124643	LINC01358	downstream_gene_variant	lncRNA	-	-
Cancers	acute myeloid leukemia	rs3124643	-	regulatory_region_variant	EN	-	-
Cancers	acute myeloid leukemia	rs4912386	AC093425.1	intron_variant,non_coding_transcript_variant	lncRNA	-	-
Cancers	acute myeloid leukemia	rs4912386	AC093425.1	intron_variant,non_coding_transcript_variant	lncRNA	-	-
Cancers	acute myeloid leukemia	rs4912386	AC093425.1	intron_variant,non_coding_transcript_variant	lncRNA	-	-
Cancers	acute myeloid leukemia	rs4912386	AC093425.1	intron_variant,non_coding_transcript_variant	RI	-	-
Cancers	acute myeloid leukemia	rs4912386	AC093425.1	intron_variant,non_coding_transcript_variant	lncRNA	-	-
Cancers	acute myeloid leukemia	rs4912386	AC093425.1	intron_variant,non_coding_transcript_variant	lncRNA	-	-
Cancers	acute myeloid leukemia	rs4912386	AC093425.1	intron_variant,non_coding_transcript_variant	lncRNA	-	-
Cancers	acute myeloid leukemia	rs4912386	AC093425.1	intron_variant,non_coding_transcript_variant	lncRNA	-	-
Cancers	acute myeloid leukemia	rs4912386	AC093425.1	intron_variant,non_coding_transcript_variant	lncRNA	-	-
Cancers	acute myeloid leukemia	rs4912386	LINC01358	intron_variant,non_coding_transcript_variant	lncRNA	-	-
Cancers	acute myeloid leukemia	rs4912386	AC093425.1	intron_variant,non_coding_transcript_variant	lncRNA	-	-
Cancers	acute myeloid leukemia	rs4912386	LINC01358	intron_variant,non_coding_transcript_variant	lncRNA	-	-
Cancers	acute myeloid leukemia	rs4912386	LINC01358	downstream_gene_variant	lncRNA	-	-
Cancers	acute myeloid leukemia	rs4912386	AC093425.1	intron_variant,non_coding_transcript_variant	lncRNA	-	-
Cancers	acute myeloid leukemia	rs4912386	LINC01358	downstream_gene_variant	lncRNA	-	-
Cancers	acute myeloid leukemia	rs4912386	LINC01358	downstream_gene_variant	lncRNA	-	-
Cancers	acute myeloid leukemia	rs4912386	AC093425.1	intron_variant,non_coding_transcript_variant	lncRNA	-	-
Cancers	acute myeloid leukemia	rs4912386	AC093425.1	intron_variant,non_coding_transcript_variant	lncRNA	-	-
Cancers	acute myeloid leukemia	rs4912386	AC093425.1	intron_variant,non_coding_transcript_variant	lncRNA	-	-
Cancers	acute myeloid leukemia	rs4912386	AC093425.1	intron_variant,non_coding_transcript_variant	RI	-	-
Cancers	acute myeloid leukemia	rs4912386	AC093425.1	intron_variant,non_coding_transcript_variant	lncRNA	-	-
Cancers	acute myeloid leukemia	rs4912386	AC093425.1	intron_variant,non_coding_transcript_variant	lncRNA	-	-
Cancers	acute myeloid leukemia	rs4912386	AC093425.1	intron_variant,non_coding_transcript_variant	lncRNA	-	-
Cancers	acute myeloid leukemia	rs4912386	AC093425.1	intron_variant,non_coding_transcript_variant	lncRNA	-	-
Cancers	acute myeloid leukemia	rs4912386	AC093425.1	intron_variant,non_coding_transcript_variant	lncRNA	-	-
Cancers	acute myeloid leukemia	rs4912386	LINC01358	intron_variant,non_coding_transcript_variant	lncRNA	-	-
Cancers	acute myeloid leukemia	rs4912386	AC093425.1	intron_variant,non_coding_transcript_variant	lncRNA	-	-
Cancers	acute myeloid leukemia	rs4912386	LINC01358	intron_variant,non_coding_transcript_variant	lncRNA	-	-
Cancers	acute myeloid leukemia	rs4912386	LINC01358	downstream_gene_variant	lncRNA	-	-
Cancers	acute myeloid leukemia	rs4912386	AC093425.1	intron_variant,non_coding_transcript_variant	lncRNA	-	-
Cancers	acute myeloid leukemia	rs4912386	LINC01358	downstream_gene_variant	lncRNA	-	-
Cancers	acute myeloid leukemia	rs4912386	LINC01358	downstream_gene_variant	lncRNA	-	-
Cancers	acute myeloid leukemia	rs4520439	AC093425.1	intron_variant,non_coding_transcript_variant	lncRNA	-	-
Cancers	acute myeloid leukemia	rs4520439	AC093425.1	intron_variant,non_coding_transcript_variant	lncRNA	-	-
Cancers	acute myeloid leukemia	rs4520439	AC093425.1	intron_variant,non_coding_transcript_variant	lncRNA	-	-
Cancers	acute myeloid leukemia	rs4520439	AC093425.1	intron_variant,non_coding_transcript_variant	RI	-	-
Cancers	acute myeloid leukemia	rs4520439	AC093425.1	intron_variant,non_coding_transcript_variant	lncRNA	-	-
Cancers	acute myeloid leukemia	rs4520439	AC093425.1	intron_variant,non_coding_transcript_variant	lncRNA	-	-
Cancers	acute myeloid leukemia	rs4520439	AC093425.1	intron_variant,non_coding_transcript_variant	lncRNA	-	-
Cancers	acute myeloid leukemia	rs4520439	AC093425.1	intron_variant,non_coding_transcript_variant	lncRNA	-	-
Cancers	acute myeloid leukemia	rs4520439	AC093425.1	intron_variant,non_coding_transcript_variant	lncRNA	-	-
Cancers	acute myeloid leukemia	rs4520439	LINC01358	intron_variant,non_coding_transcript_variant	lncRNA	-	-
Cancers	acute myeloid leukemia	rs4520439	AC093425.1	intron_variant,non_coding_transcript_variant	lncRNA	-	-
Cancers	acute myeloid leukemia	rs4520439	LINC01358	intron_variant,non_coding_transcript_variant	lncRNA	-	-
Cancers	acute myeloid leukemia	rs4520439	LINC01358	downstream_gene_variant	lncRNA	-	-
Cancers	acute myeloid leukemia	rs4520439	AC093425.1	intron_variant,non_coding_transcript_variant	lncRNA	-	-
Cancers	acute myeloid leukemia	rs4520439	LINC01358	downstream_gene_variant	lncRNA	-	-
Cancers	acute myeloid leukemia	rs4520439	LINC01358	downstream_gene_variant	lncRNA	-	-
Cancers	acute myeloid leukemia	rs4520439	AC093425.1	intron_variant,non_coding_transcript_variant	lncRNA	-	-
Cancers	acute myeloid leukemia	rs4520439	AC093425.1	intron_variant,non_coding_transcript_variant	lncRNA	-	-
Cancers	acute myeloid leukemia	rs4520439	AC093425.1	intron_variant,non_coding_transcript_variant	lncRNA	-	-
Cancers	acute myeloid leukemia	rs4520439	AC093425.1	intron_variant,non_coding_transcript_variant	RI	-	-
Cancers	acute myeloid leukemia	rs4520439	AC093425.1	intron_variant,non_coding_transcript_variant	lncRNA	-	-
Cancers	acute myeloid leukemia	rs4520439	AC093425.1	intron_variant,non_coding_transcript_variant	lncRNA	-	-
Cancers	acute myeloid leukemia	rs4520439	AC093425.1	intron_variant,non_coding_transcript_variant	lncRNA	-	-
Cancers	acute myeloid leukemia	rs4520439	AC093425.1	intron_variant,non_coding_transcript_variant	lncRNA	-	-
Cancers	acute myeloid leukemia	rs4520439	AC093425.1	intron_variant,non_coding_transcript_variant	lncRNA	-	-
Cancers	acute myeloid leukemia	rs4520439	LINC01358	intron_variant,non_coding_transcript_variant	lncRNA	-	-
Cancers	acute myeloid leukemia	rs4520439	AC093425.1	intron_variant,non_coding_transcript_variant	lncRNA	-	-
Cancers	acute myeloid leukemia	rs4520439	LINC01358	intron_variant,non_coding_transcript_variant	lncRNA	-	-
Cancers	acute myeloid leukemia	rs4520439	LINC01358	downstream_gene_variant	lncRNA	-	-
Cancers	acute myeloid leukemia	rs4520439	AC093425.1	intron_variant,non_coding_transcript_variant	lncRNA	-	-
Cancers	acute myeloid leukemia	rs4520439	LINC01358	downstream_gene_variant	lncRNA	-	-
Cancers	acute myeloid leukemia	rs4520439	LINC01358	downstream_gene_variant	lncRNA	-	-
Cancers	acute myeloid leukemia	rs3902349	AC093425.1	intron_variant,non_coding_transcript_variant	lncRNA	-	-
Cancers	acute myeloid leukemia	rs3902349	AC093425.1	intron_variant,non_coding_transcript_variant	lncRNA	-	-
Cancers	acute myeloid leukemia	rs3902349	AC093425.1	intron_variant,non_coding_transcript_variant	lncRNA	-	-
Cancers	acute myeloid leukemia	rs3902349	AC093425.1	intron_variant,non_coding_transcript_variant	RI	-	-
Cancers	acute myeloid leukemia	rs3902349	AC093425.1	intron_variant,non_coding_transcript_variant	lncRNA	-	-
Cancers	acute myeloid leukemia	rs3902349	AC093425.1	intron_variant,non_coding_transcript_variant	lncRNA	-	-
Cancers	acute myeloid leukemia	rs3902349	AC093425.1	intron_variant,non_coding_transcript_variant	lncRNA	-	-
Cancers	acute myeloid leukemia	rs3902349	AC093425.1	intron_variant,non_coding_transcript_variant	lncRNA	-	-
Cancers	acute myeloid leukemia	rs3902349	AC093425.1	intron_variant,non_coding_transcript_variant	lncRNA	-	-
Cancers	acute myeloid leukemia	rs3902349	LINC01358	intron_variant,non_coding_transcript_variant	lncRNA	-	-
Cancers	acute myeloid leukemia	rs3902349	AC093425.1	intron_variant,non_coding_transcript_variant	lncRNA	-	-
Cancers	acute myeloid leukemia	rs3902349	LINC01358	intron_variant,non_coding_transcript_variant	lncRNA	-	-
Cancers	acute myeloid leukemia	rs3902349	LINC01358	downstream_gene_variant	lncRNA	-	-
Cancers	acute myeloid leukemia	rs3902349	AC093425.1	intron_variant,non_coding_transcript_variant	lncRNA	-	-
Cancers	acute myeloid leukemia	rs3902349	LINC01358	downstream_gene_variant	lncRNA	-	-
Cancers	acute myeloid leukemia	rs3902349	LINC01358	downstream_gene_variant	lncRNA	-	-
Cancers	acute myeloid leukemia	rs3902349	AC093425.1	intron_variant,non_coding_transcript_variant	lncRNA	-	-
Cancers	acute myeloid leukemia	rs3902349	AC093425.1	intron_variant,non_coding_transcript_variant	lncRNA	-	-
Cancers	acute myeloid leukemia	rs3902349	AC093425.1	intron_variant,non_coding_transcript_variant	lncRNA	-	-
Cancers	acute myeloid leukemia	rs3902349	AC093425.1	intron_variant,non_coding_transcript_variant	RI	-	-
Cancers	acute myeloid leukemia	rs3902349	AC093425.1	intron_variant,non_coding_transcript_variant	lncRNA	-	-
Cancers	acute myeloid leukemia	rs3902349	AC093425.1	intron_variant,non_coding_transcript_variant	lncRNA	-	-
Cancers	acute myeloid leukemia	rs3902349	AC093425.1	intron_variant,non_coding_transcript_variant	lncRNA	-	-
Cancers	acute myeloid leukemia	rs3902349	AC093425.1	intron_variant,non_coding_transcript_variant	lncRNA	-	-
Cancers	acute myeloid leukemia	rs3902349	AC093425.1	intron_variant,non_coding_transcript_variant	lncRNA	-	-
Cancers	acute myeloid leukemia	rs3902349	LINC01358	intron_variant,non_coding_transcript_variant	lncRNA	-	-
Cancers	acute myeloid leukemia	rs3902349	AC093425.1	intron_variant,non_coding_transcript_variant	lncRNA	-	-
Cancers	acute myeloid leukemia	rs3902349	LINC01358	intron_variant,non_coding_transcript_variant	lncRNA	-	-
Cancers	acute myeloid leukemia	rs3902349	LINC01358	downstream_gene_variant	lncRNA	-	-
Cancers	acute myeloid leukemia	rs3902349	AC093425.1	intron_variant,non_coding_transcript_variant	lncRNA	-	-
Cancers	acute myeloid leukemia	rs3902349	LINC01358	downstream_gene_variant	lncRNA	-	-
Cancers	acute myeloid leukemia	rs3902349	LINC01358	downstream_gene_variant	lncRNA	-	-
Cancers	acute myeloid leukemia	rs17118854	AC093425.1	intron_variant,non_coding_transcript_variant	lncRNA	-	-
Cancers	acute myeloid leukemia	rs17118854	AC093425.1	intron_variant,non_coding_transcript_variant	lncRNA	-	-
Cancers	acute myeloid leukemia	rs17118854	AC093425.1	intron_variant,non_coding_transcript_variant	lncRNA	-	-
Cancers	acute myeloid leukemia	rs17118854	AC093425.1	intron_variant,non_coding_transcript_variant	RI	-	-
Cancers	acute myeloid leukemia	rs17118854	AC093425.1	intron_variant,non_coding_transcript_variant	lncRNA	-	-
Cancers	acute myeloid leukemia	rs17118854	AC093425.1	intron_variant,non_coding_transcript_variant	lncRNA	-	-
Cancers	acute myeloid leukemia	rs17118854	AC093425.1	intron_variant,non_coding_transcript_variant	lncRNA	-	-
Cancers	acute myeloid leukemia	rs17118854	AC093425.1	intron_variant,non_coding_transcript_variant	lncRNA	-	-
Cancers	acute myeloid leukemia	rs17118854	AC093425.1	intron_variant,non_coding_transcript_variant	lncRNA	-	-
Cancers	acute myeloid leukemia	rs17118854	LINC01358	intron_variant,non_coding_transcript_variant	lncRNA	-	-
Cancers	acute myeloid leukemia	rs17118854	AC093425.1	intron_variant,non_coding_transcript_variant	lncRNA	-	-
Cancers	acute myeloid leukemia	rs17118854	LINC01358	intron_variant,non_coding_transcript_variant	lncRNA	-	-
Cancers	acute myeloid leukemia	rs17118854	AC093425.1	intron_variant,non_coding_transcript_variant	lncRNA	-	-
Cancers	acute myeloid leukemia	rs17118854	AC093425.1	intron_variant,non_coding_transcript_variant	lncRNA	-	-
Cancers	acute myeloid leukemia	rs17118854	AC093425.1	intron_variant,non_coding_transcript_variant	lncRNA	-	-
Cancers	acute myeloid leukemia	rs17118854	AC093425.1	intron_variant,non_coding_transcript_variant	lncRNA	-	-
Cancers	acute myeloid leukemia	rs17118854	AC093425.1	intron_variant,non_coding_transcript_variant	RI	-	-
Cancers	acute myeloid leukemia	rs17118854	AC093425.1	intron_variant,non_coding_transcript_variant	lncRNA	-	-
Cancers	acute myeloid leukemia	rs17118854	AC093425.1	intron_variant,non_coding_transcript_variant	lncRNA	-	-
Cancers	acute myeloid leukemia	rs17118854	AC093425.1	intron_variant,non_coding_transcript_variant	lncRNA	-	-
Cancers	acute myeloid leukemia	rs17118854	AC093425.1	intron_variant,non_coding_transcript_variant	lncRNA	-	-
Cancers	acute myeloid leukemia	rs17118854	AC093425.1	intron_variant,non_coding_transcript_variant	lncRNA	-	-
Cancers	acute myeloid leukemia	rs17118854	LINC01358	intron_variant,non_coding_transcript_variant	lncRNA	-	-
Cancers	acute myeloid leukemia	rs17118854	AC093425.1	intron_variant,non_coding_transcript_variant	lncRNA	-	-
Cancers	acute myeloid leukemia	rs17118854	LINC01358	intron_variant,non_coding_transcript_variant	lncRNA	-	-
Cancers	acute myeloid leukemia	rs17118854	AC093425.1	intron_variant,non_coding_transcript_variant	lncRNA	-	-
Cancers	acute myeloid leukemia	rs12145786	AC093425.1	intron_variant,non_coding_transcript_variant	lncRNA	-	-
Cancers	acute myeloid leukemia	rs12145786	AC093425.1	intron_variant,non_coding_transcript_variant	lncRNA	-	-
Cancers	acute myeloid leukemia	rs12145786	AC093425.1	intron_variant,non_coding_transcript_variant	lncRNA	-	-
Cancers	acute myeloid leukemia	rs12145786	AC093425.1	intron_variant,non_coding_transcript_variant	RI	-	-
Cancers	acute myeloid leukemia	rs12145786	AC093425.1	intron_variant,non_coding_transcript_variant	lncRNA	-	-
Cancers	acute myeloid leukemia	rs12145786	AC093425.1	intron_variant,non_coding_transcript_variant	lncRNA	-	-
Cancers	acute myeloid leukemia	rs12145786	AC093425.1	intron_variant,non_coding_transcript_variant	lncRNA	-	-
Cancers	acute myeloid leukemia	rs12145786	AC093425.1	intron_variant,non_coding_transcript_variant	lncRNA	-	-
Cancers	acute myeloid leukemia	rs12145786	AC093425.1	intron_variant,non_coding_transcript_variant	lncRNA	-	-
Cancers	acute myeloid leukemia	rs12145786	LINC01358	intron_variant,non_coding_transcript_variant	lncRNA	-	-
Cancers	acute myeloid leukemia	rs12145786	AC093425.1	intron_variant,non_coding_transcript_variant	lncRNA	-	-
Cancers	acute myeloid leukemia	rs12145786	LINC01358	intron_variant,non_coding_transcript_variant	lncRNA	-	-
Cancers	acute myeloid leukemia	rs12145786	AC093425.1	intron_variant,non_coding_transcript_variant	lncRNA	-	-
Cancers	acute myeloid leukemia	rs12145786	AC093425.1	downstream_gene_variant	lncRNA	-	-
Cancers	acute myeloid leukemia	rs12145786	AC093425.1	intron_variant,non_coding_transcript_variant	lncRNA	-	-
Cancers	acute myeloid leukemia	rs12145786	AC093425.1	intron_variant,non_coding_transcript_variant	lncRNA	-	-
Cancers	acute myeloid leukemia	rs12145786	AC093425.1	intron_variant,non_coding_transcript_variant	lncRNA	-	-
Cancers	acute myeloid leukemia	rs12145786	AC093425.1	intron_variant,non_coding_transcript_variant	RI	-	-
Cancers	acute myeloid leukemia	rs12145786	AC093425.1	intron_variant,non_coding_transcript_variant	lncRNA	-	-
Cancers	acute myeloid leukemia	rs12145786	AC093425.1	intron_variant,non_coding_transcript_variant	lncRNA	-	-
Cancers	acute myeloid leukemia	rs12145786	AC093425.1	intron_variant,non_coding_transcript_variant	lncRNA	-	-
Cancers	acute myeloid leukemia	rs12145786	AC093425.1	intron_variant,non_coding_transcript_variant	lncRNA	-	-
Cancers	acute myeloid leukemia	rs12145786	AC093425.1	intron_variant,non_coding_transcript_variant	lncRNA	-	-
Cancers	acute myeloid leukemia	rs12145786	LINC01358	intron_variant,non_coding_transcript_variant	lncRNA	-	-
Cancers	acute myeloid leukemia	rs12145786	AC093425.1	intron_variant,non_coding_transcript_variant	lncRNA	-	-
Cancers	acute myeloid leukemia	rs12145786	LINC01358	intron_variant,non_coding_transcript_variant	lncRNA	-	-
Cancers	acute myeloid leukemia	rs12145786	AC093425.1	intron_variant,non_coding_transcript_variant	lncRNA	-	-
Cancers	acute myeloid leukemia	rs12145786	AC093425.1	downstream_gene_variant	lncRNA	-	-
Cancers	acute myeloid leukemia	rs11581982	ROR1	intron_variant	PC	-	-
Cancers	acute myeloid leukemia	rs11581982	ROR1	intron_variant	PC	-	-
Cancers	acute myeloid leukemia	rs11581982	CFL1P3	downstream_gene_variant	processed_pseudogene	-	-
Cancers	acute myeloid leukemia	rs11581982	ROR1	intron_variant,non_coding_transcript_variant	PT	-	-
Cancers	acute myeloid leukemia	rs11581982	-	regulatory_region_variant	PROM_FR	-	-
Cancers	acute myeloid leukemia	rs11581982	ROR1	intron_variant	PC	-	-
Cancers	acute myeloid leukemia	rs11581982	ROR1	intron_variant	PC	-	-
Cancers	acute myeloid leukemia	rs11581982	CFL1P3	downstream_gene_variant	processed_pseudogene	-	-
Cancers	acute myeloid leukemia	rs11581982	ROR1	intron_variant,non_coding_transcript_variant	PT	-	-
Cancers	acute myeloid leukemia	rs11581982	-	regulatory_region_variant	PROM_FR	-	-
Cancers	acute myeloid leukemia	rs10889450	ROR1	intron_variant	PC	-	-
Cancers	acute myeloid leukemia	rs10889450	ROR1	intron_variant	PC	-	-
Cancers	acute myeloid leukemia	rs10889450	CFL1P3	upstream_gene_variant	processed_pseudogene	-	-
Cancers	acute myeloid leukemia	rs10889450	ROR1	intron_variant,non_coding_transcript_variant	PT	-	-
Cancers	acute myeloid leukemia	rs10889450	-	regulatory_region_variant	PROM_FR	-	-
Cancers	acute myeloid leukemia	rs10889450	ROR1	intron_variant	PC	-	-
Cancers	acute myeloid leukemia	rs10889450	ROR1	intron_variant	PC	-	-
Cancers	acute myeloid leukemia	rs10889450	CFL1P3	upstream_gene_variant	processed_pseudogene	-	-
Cancers	acute myeloid leukemia	rs10889450	ROR1	intron_variant,non_coding_transcript_variant	PT	-	-
Cancers	acute myeloid leukemia	rs10889450	-	regulatory_region_variant	PROM_FR	-	-
Cancers	acute myeloid leukemia	rs11208300	ROR1	intron_variant	PC	-	-
Cancers	acute myeloid leukemia	rs11208300	ROR1	intron_variant	PC	-	-
Cancers	acute myeloid leukemia	rs11208300	CFL1P3	upstream_gene_variant	processed_pseudogene	-	-
Cancers	acute myeloid leukemia	rs11208300	ROR1	intron_variant,non_coding_transcript_variant	PT	-	-
Cancers	acute myeloid leukemia	rs11208300	-	regulatory_region_variant	PROM_FR	-	-
Cancers	acute myeloid leukemia	rs11208300	ROR1	intron_variant	PC	-	-
Cancers	acute myeloid leukemia	rs11208300	ROR1	intron_variant	PC	-	-
Cancers	acute myeloid leukemia	rs11208300	CFL1P3	upstream_gene_variant	processed_pseudogene	-	-
Cancers	acute myeloid leukemia	rs11208300	ROR1	intron_variant,non_coding_transcript_variant	PT	-	-
Cancers	acute myeloid leukemia	rs11208300	-	regulatory_region_variant	PROM_FR	-	-
Cancers	acute myeloid leukemia	rs631029	ROR1	intron_variant	PC	-	-
Cancers	acute myeloid leukemia	rs631029	ROR1	intron_variant	PC	-	-
Cancers	acute myeloid leukemia	rs631029	CFL1P3	upstream_gene_variant	processed_pseudogene	-	-
Cancers	acute myeloid leukemia	rs631029	ROR1	intron_variant,non_coding_transcript_variant	PT	-	-
Cancers	acute myeloid leukemia	rs631029	-	regulatory_region_variant	PROM_FR	-	-
Cancers	acute myeloid leukemia	rs631029	ROR1	intron_variant	PC	-	-
Cancers	acute myeloid leukemia	rs631029	ROR1	intron_variant	PC	-	-
Cancers	acute myeloid leukemia	rs631029	CFL1P3	upstream_gene_variant	processed_pseudogene	-	-
Cancers	acute myeloid leukemia	rs631029	ROR1	intron_variant,non_coding_transcript_variant	PT	-	-
Cancers	acute myeloid leukemia	rs631029	-	regulatory_region_variant	PROM_FR	-	-
Cancers	acute myeloid leukemia	rs11208305	ROR1	intron_variant	PC	-	-
Cancers	acute myeloid leukemia	rs11208305	ROR1	intron_variant	PC	-	-
Cancers	acute myeloid leukemia	rs11208305	ROR1	intron_variant,non_coding_transcript_variant	PT	-	-
Cancers	acute myeloid leukemia	rs11208305	-	regulatory_region_variant	PROM_FR	-	-
Cancers	acute myeloid leukemia	rs11208305	ROR1	intron_variant	PC	-	-
Cancers	acute myeloid leukemia	rs11208305	ROR1	intron_variant	PC	-	-
Cancers	acute myeloid leukemia	rs11208305	ROR1	intron_variant,non_coding_transcript_variant	PT	-	-
Cancers	acute myeloid leukemia	rs11208305	-	regulatory_region_variant	PROM_FR	-	-
Cancers	acute myeloid leukemia	rs679386	ROR1	intron_variant	PC	-	-
Cancers	acute myeloid leukemia	rs679386	ROR1	intron_variant	PC	-	-
Cancers	acute myeloid leukemia	rs679386	ROR1	intron_variant,non_coding_transcript_variant	PT	-	-
Cancers	acute myeloid leukemia	rs679386	-	regulatory_region_variant	PROM_FR	-	-
Cancers	acute myeloid leukemia	rs679386	ROR1	intron_variant	PC	-	-
Cancers	acute myeloid leukemia	rs679386	ROR1	intron_variant	PC	-	-
Cancers	acute myeloid leukemia	rs679386	ROR1	intron_variant,non_coding_transcript_variant	PT	-	-
Cancers	acute myeloid leukemia	rs679386	-	regulatory_region_variant	PROM_FR	-	-
Cancers	acute myeloid leukemia	rs675893	ROR1	intron_variant	PC	-	-
Cancers	acute myeloid leukemia	rs675893	ROR1	intron_variant	PC	-	-
Cancers	acute myeloid leukemia	rs675893	ROR1	intron_variant,non_coding_transcript_variant	PT	-	-
Cancers	acute myeloid leukemia	rs675893	-	regulatory_region_variant	PROM_FR	-	-
Cancers	acute myeloid leukemia	rs675893	ROR1	intron_variant	PC	-	-
Cancers	acute myeloid leukemia	rs675893	ROR1	intron_variant	PC	-	-
Cancers	acute myeloid leukemia	rs675893	ROR1	intron_variant,non_coding_transcript_variant	PT	-	-
Cancers	acute myeloid leukemia	rs675893	-	regulatory_region_variant	PROM_FR	-	-
Cancers	acute myeloid leukemia	rs582428	ROR1	intron_variant	PC	-	-
Cancers	acute myeloid leukemia	rs582428	ROR1	intron_variant	PC	-	-
Cancers	acute myeloid leukemia	rs582428	ROR1	intron_variant	PC	-	-
Cancers	acute myeloid leukemia	rs582428	ROR1	intron_variant	PC	-	-
Cancers	acute myeloid leukemia	rs582428	ROR1	intron_variant,non_coding_transcript_variant	PT	-	-
Cancers	acute myeloid leukemia	rs582428	ROR1	intron_variant,non_coding_transcript_variant	PT	-	-
Cancers	acute myeloid leukemia	rs582428	-	regulatory_region_variant	PROM_FR	-	-
Cancers	acute myeloid leukemia	rs582428	-	regulatory_region_variant	PROM_FR	-	-
Cancers	acute myeloid leukemia	rs582428	ROR1	intron_variant	PC	-	-
Cancers	acute myeloid leukemia	rs582428	ROR1	intron_variant	PC	-	-
Cancers	acute myeloid leukemia	rs582428	ROR1	intron_variant	PC	-	-
Cancers	acute myeloid leukemia	rs582428	ROR1	intron_variant	PC	-	-
Cancers	acute myeloid leukemia	rs582428	ROR1	intron_variant,non_coding_transcript_variant	PT	-	-
Cancers	acute myeloid leukemia	rs582428	ROR1	intron_variant,non_coding_transcript_variant	PT	-	-
Cancers	acute myeloid leukemia	rs582428	-	regulatory_region_variant	PROM_FR	-	-
Cancers	acute myeloid leukemia	rs582428	-	regulatory_region_variant	PROM_FR	-	-
Cancers	acute myeloid leukemia	rs649195	ROR1	intron_variant	PC	-	-
Cancers	acute myeloid leukemia	rs649195	ROR1	intron_variant	PC	-	-
Cancers	acute myeloid leukemia	rs649195	ROR1	intron_variant,non_coding_transcript_variant	PT	-	-
Cancers	acute myeloid leukemia	rs649195	-	regulatory_region_variant	PROM_FR	-	-
Cancers	acute myeloid leukemia	rs649195	ROR1	intron_variant	PC	-	-
Cancers	acute myeloid leukemia	rs649195	ROR1	intron_variant	PC	-	-
Cancers	acute myeloid leukemia	rs649195	ROR1	intron_variant,non_coding_transcript_variant	PT	-	-
Cancers	acute myeloid leukemia	rs649195	-	regulatory_region_variant	PROM_FR	-	-
Cancers	acute myeloid leukemia	rs619334	ROR1	intron_variant	PC	-	-
Cancers	acute myeloid leukemia	rs619334	ROR1	intron_variant	PC	-	-
Cancers	acute myeloid leukemia	rs619334	ROR1	intron_variant,non_coding_transcript_variant	PT	-	-
Cancers	acute myeloid leukemia	rs619334	-	regulatory_region_variant	PROM_FR	-	-
Cancers	acute myeloid leukemia	rs619334	ROR1	intron_variant	PC	-	-
Cancers	acute myeloid leukemia	rs619334	ROR1	intron_variant	PC	-	-
Cancers	acute myeloid leukemia	rs619334	ROR1	intron_variant,non_coding_transcript_variant	PT	-	-
Cancers	acute myeloid leukemia	rs619334	-	regulatory_region_variant	PROM_FR	-	-
Cancers	acute myeloid leukemia	rs636119	ROR1	intron_variant	PC	-	-
Cancers	acute myeloid leukemia	rs636119	ROR1	intron_variant	PC	-	-
Cancers	acute myeloid leukemia	rs636119	ROR1	intron_variant,non_coding_transcript_variant	PT	-	-
Cancers	acute myeloid leukemia	rs636119	-	regulatory_region_variant	PROM_FR	-	-
Cancers	acute myeloid leukemia	rs636119	ROR1	intron_variant	PC	-	-
Cancers	acute myeloid leukemia	rs636119	ROR1	intron_variant	PC	-	-
Cancers	acute myeloid leukemia	rs636119	ROR1	intron_variant,non_coding_transcript_variant	PT	-	-
Cancers	acute myeloid leukemia	rs636119	-	regulatory_region_variant	PROM_FR	-	-
Cancers	acute myeloid leukemia	rs4949764	ST6GALNAC5	intron_variant,NMD_transcript_variant	NMD	-	-
Cancers	acute myeloid leukemia	rs4949764	ST6GALNAC5	intron_variant	PC	-	-
Cancers	acute myeloid leukemia	rs4949764	ST6GALNAC5	intron_variant,non_coding_transcript_variant	PT	-	-
Cancers	acute myeloid leukemia	rs6603933	ST6GALNAC5	intron_variant,NMD_transcript_variant	NMD	-	-
Cancers	acute myeloid leukemia	rs6603933	ST6GALNAC5	intron_variant	PC	-	-
Cancers	acute myeloid leukemia	rs6603933	ST6GALNAC5	intron_variant,non_coding_transcript_variant	PT	-	-
Cancers	acute myeloid leukemia	rs12065122	ST6GALNAC5	intron_variant,NMD_transcript_variant	NMD	-	-
Cancers	acute myeloid leukemia	rs12065122	ST6GALNAC5	intron_variant	PC	-	-
Cancers	acute myeloid leukemia	rs12065122	ST6GALNAC5	intron_variant,non_coding_transcript_variant	PT	-	-
Cancers	acute myeloid leukemia	rs6663942	ST6GALNAC5	intron_variant,NMD_transcript_variant	NMD	-	-
Cancers	acute myeloid leukemia	rs6663942	ST6GALNAC5	intron_variant	PC	-	-
Cancers	acute myeloid leukemia	rs6663942	ST6GALNAC5	intron_variant,non_coding_transcript_variant	PT	-	-
Cancers	acute myeloid leukemia	rs9728120	-	intergenic_variant	-	-	-
Cancers	acute myeloid leukemia	rs9324140	-	intergenic_variant	-	-	-
Cancers	acute myeloid leukemia	rs4907096	-	intergenic_variant	-	-	-
Cancers	acute myeloid leukemia	rs4907096	-	intergenic_variant	-	-	-
Cancers	acute myeloid leukemia	rs12062585	-	intergenic_variant	-	-	-
Cancers	acute myeloid leukemia	rs4907097	-	regulatory_region_variant	PROM_FR	-	-
Cancers	acute myeloid leukemia	rs4907097	-	regulatory_region_variant	PROM_FR	-	-
Cancers	acute myeloid leukemia	rs4907097	-	intergenic_variant	-	-	-
Cancers	acute myeloid leukemia	rs4907097	-	intergenic_variant	-	-	-
Cancers	acute myeloid leukemia	rs233111	DDAH1	3_prime_UTR_variant	PC	-	-
Cancers	acute myeloid leukemia	rs233111	AL078459.1	intron_variant,non_coding_transcript_variant	lncRNA	-	-
Cancers	acute myeloid leukemia	rs233111	DDAH1	3_prime_UTR_variant	PC	-	-
Cancers	acute myeloid leukemia	rs233111	AL078459.1	intron_variant,non_coding_transcript_variant	lncRNA	-	-
Cancers	acute myeloid leukemia	rs233111	DDAH1	non_coding_transcript_exon_variant	PT	-	-
Cancers	acute myeloid leukemia	rs233111	DDAH1	3_prime_UTR_variant	PC	-	-
Cancers	acute myeloid leukemia	rs233111	DDAH1	downstream_gene_variant	PC	-	-
Cancers	acute myeloid leukemia	rs233111	AL078459.1	intron_variant,non_coding_transcript_variant	lncRNA	-	-
Cancers	acute myeloid leukemia	rs233111	-	regulatory_region_variant	PROM_FR	-	-
Cancers	acute myeloid leukemia	rs233111	DDAH1	3_prime_UTR_variant	PC	-	-
Cancers	acute myeloid leukemia	rs233111	AL078459.1	intron_variant,non_coding_transcript_variant	lncRNA	-	-
Cancers	acute myeloid leukemia	rs233111	DDAH1	3_prime_UTR_variant	PC	-	-
Cancers	acute myeloid leukemia	rs233111	AL078459.1	intron_variant,non_coding_transcript_variant	lncRNA	-	-
Cancers	acute myeloid leukemia	rs233111	DDAH1	non_coding_transcript_exon_variant	PT	-	-
Cancers	acute myeloid leukemia	rs233111	DDAH1	3_prime_UTR_variant	PC	-	-
Cancers	acute myeloid leukemia	rs233111	DDAH1	downstream_gene_variant	PC	-	-
Cancers	acute myeloid leukemia	rs233111	AL078459.1	intron_variant,non_coding_transcript_variant	lncRNA	-	-
Cancers	acute myeloid leukemia	rs233111	-	regulatory_region_variant	PROM_FR	-	-
Cancers	acute myeloid leukemia	rs233112	DDAH1	3_prime_UTR_variant	PC	-	-
Cancers	acute myeloid leukemia	rs233112	AL078459.1	intron_variant,non_coding_transcript_variant	lncRNA	-	-
Cancers	acute myeloid leukemia	rs233112	DDAH1	3_prime_UTR_variant	PC	-	-
Cancers	acute myeloid leukemia	rs233112	AL078459.1	intron_variant,non_coding_transcript_variant	lncRNA	-	-
Cancers	acute myeloid leukemia	rs233112	DDAH1	non_coding_transcript_exon_variant	PT	-	-
Cancers	acute myeloid leukemia	rs233112	DDAH1	3_prime_UTR_variant	PC	-	-
Cancers	acute myeloid leukemia	rs233112	DDAH1	downstream_gene_variant	PC	-	-
Cancers	acute myeloid leukemia	rs233112	AL078459.1	intron_variant,non_coding_transcript_variant	lncRNA	-	-
Cancers	acute myeloid leukemia	rs233112	-	regulatory_region_variant	PROM_FR	-	-
Cancers	acute myeloid leukemia	rs233112	DDAH1	3_prime_UTR_variant	PC	-	-
Cancers	acute myeloid leukemia	rs233112	AL078459.1	intron_variant,non_coding_transcript_variant	lncRNA	-	-
Cancers	acute myeloid leukemia	rs233112	DDAH1	3_prime_UTR_variant	PC	-	-
Cancers	acute myeloid leukemia	rs233112	AL078459.1	intron_variant,non_coding_transcript_variant	lncRNA	-	-
Cancers	acute myeloid leukemia	rs233112	DDAH1	non_coding_transcript_exon_variant	PT	-	-
Cancers	acute myeloid leukemia	rs233112	DDAH1	3_prime_UTR_variant	PC	-	-
Cancers	acute myeloid leukemia	rs233112	DDAH1	downstream_gene_variant	PC	-	-
Cancers	acute myeloid leukemia	rs233112	AL078459.1	intron_variant,non_coding_transcript_variant	lncRNA	-	-
Cancers	acute myeloid leukemia	rs233112	-	regulatory_region_variant	PROM_FR	-	-
Cancers	acute myeloid leukemia	rs233118	DDAH1	intron_variant	PC	-	-
Cancers	acute myeloid leukemia	rs233118	AL078459.1	intron_variant,non_coding_transcript_variant	lncRNA	-	-
Cancers	acute myeloid leukemia	rs233118	DDAH1	intron_variant	PC	-	-
Cancers	acute myeloid leukemia	rs233118	AL078459.1	intron_variant,non_coding_transcript_variant	lncRNA	-	-
Cancers	acute myeloid leukemia	rs233118	DDAH1	intron_variant,non_coding_transcript_variant	PT	-	-
Cancers	acute myeloid leukemia	rs233118	DDAH1	intron_variant	PC	-	-
Cancers	acute myeloid leukemia	rs233118	DDAH1	intron_variant	PC	-	-
Cancers	acute myeloid leukemia	rs233118	AL078459.1	intron_variant,non_coding_transcript_variant	lncRNA	-	-
Cancers	acute myeloid leukemia	rs233118	-	regulatory_region_variant	PROM_FR	-	-
Cancers	acute myeloid leukemia	rs233118	DDAH1	intron_variant	PC	-	-
Cancers	acute myeloid leukemia	rs233118	AL078459.1	intron_variant,non_coding_transcript_variant	lncRNA	-	-
Cancers	acute myeloid leukemia	rs233118	DDAH1	intron_variant	PC	-	-
Cancers	acute myeloid leukemia	rs233118	AL078459.1	intron_variant,non_coding_transcript_variant	lncRNA	-	-
Cancers	acute myeloid leukemia	rs233118	DDAH1	intron_variant,non_coding_transcript_variant	PT	-	-
Cancers	acute myeloid leukemia	rs233118	DDAH1	intron_variant	PC	-	-
Cancers	acute myeloid leukemia	rs233118	DDAH1	intron_variant	PC	-	-
Cancers	acute myeloid leukemia	rs233118	AL078459.1	intron_variant,non_coding_transcript_variant	lncRNA	-	-
Cancers	acute myeloid leukemia	rs233118	-	regulatory_region_variant	PROM_FR	-	-
Cancers	acute myeloid leukemia	rs1498373	DDAH1	intron_variant	PC	-	-
Cancers	acute myeloid leukemia	rs1498373	AL078459.1	intron_variant,non_coding_transcript_variant	lncRNA	-	-
Cancers	acute myeloid leukemia	rs1498373	DDAH1	intron_variant	PC	-	-
Cancers	acute myeloid leukemia	rs1498373	AL078459.1	intron_variant,non_coding_transcript_variant	lncRNA	-	-
Cancers	acute myeloid leukemia	rs1498373	DDAH1	intron_variant,non_coding_transcript_variant	PT	-	-
Cancers	acute myeloid leukemia	rs1498373	DDAH1	intron_variant	PC	-	-
Cancers	acute myeloid leukemia	rs1498373	DDAH1	intron_variant	PC	-	-
Cancers	acute myeloid leukemia	rs1498373	AL078459.1	intron_variant,non_coding_transcript_variant	lncRNA	-	-
Cancers	acute myeloid leukemia	rs1498373	-	regulatory_region_variant	PROM_FR	-	-
Cancers	acute myeloid leukemia	rs1498373	DDAH1	intron_variant	PC	-	-
Cancers	acute myeloid leukemia	rs1498373	AL078459.1	intron_variant,non_coding_transcript_variant	lncRNA	-	-
Cancers	acute myeloid leukemia	rs1498373	DDAH1	intron_variant	PC	-	-
Cancers	acute myeloid leukemia	rs1498373	AL078459.1	intron_variant,non_coding_transcript_variant	lncRNA	-	-
Cancers	acute myeloid leukemia	rs1498373	DDAH1	intron_variant,non_coding_transcript_variant	PT	-	-
Cancers	acute myeloid leukemia	rs1498373	DDAH1	intron_variant	PC	-	-
Cancers	acute myeloid leukemia	rs1498373	DDAH1	intron_variant	PC	-	-
Cancers	acute myeloid leukemia	rs1498373	AL078459.1	intron_variant,non_coding_transcript_variant	lncRNA	-	-
Cancers	acute myeloid leukemia	rs1498373	-	regulatory_region_variant	PROM_FR	-	-
Cancers	acute myeloid leukemia	rs492164	BTBD8	intron_variant	PC	-	-
Cancers	acute myeloid leukemia	rs492164	BTBD8	intron_variant,NMD_transcript_variant	NMD	-	-
Cancers	acute myeloid leukemia	rs492164	BTBD8	intron_variant	PC	-	-
Cancers	acute myeloid leukemia	rs492164	BTBD8	intron_variant,non_coding_transcript_variant	PT	-	-
Cancers	acute myeloid leukemia	rs492164	BTBD8	intron_variant	PC	-	-
Cancers	acute myeloid leukemia	rs492164	BTBD8	intron_variant,NMD_transcript_variant	NMD	-	-
Cancers	acute myeloid leukemia	rs492164	BTBD8	intron_variant	PC	-	-
Cancers	acute myeloid leukemia	rs492164	BTBD8	intron_variant,non_coding_transcript_variant	PT	-	-
Cancers	acute myeloid leukemia	rs519623	BTBD8	downstream_gene_variant	PC	-	-
Cancers	acute myeloid leukemia	rs519623	BTBD8	downstream_gene_variant	PC	-	-
Cancers	acute myeloid leukemia	rs519623	BTBD8	intron_variant,NMD_transcript_variant	NMD	-	-
Cancers	acute myeloid leukemia	rs519623	BTBD8	intron_variant,NMD_transcript_variant	NMD	-	-
Cancers	acute myeloid leukemia	rs519623	BTBD8	intron_variant	PC	-	-
Cancers	acute myeloid leukemia	rs519623	BTBD8	intron_variant	PC	-	-
Cancers	acute myeloid leukemia	rs519623	BTBD8	downstream_gene_variant	PT	-	-
Cancers	acute myeloid leukemia	rs519623	BTBD8	downstream_gene_variant	PT	-	-
Cancers	acute myeloid leukemia	rs519623	BTBD8	downstream_gene_variant	PC	-	-
Cancers	acute myeloid leukemia	rs519623	BTBD8	downstream_gene_variant	PC	-	-
Cancers	acute myeloid leukemia	rs519623	BTBD8	intron_variant,NMD_transcript_variant	NMD	-	-
Cancers	acute myeloid leukemia	rs519623	BTBD8	intron_variant,NMD_transcript_variant	NMD	-	-
Cancers	acute myeloid leukemia	rs519623	BTBD8	intron_variant	PC	-	-
Cancers	acute myeloid leukemia	rs519623	BTBD8	intron_variant	PC	-	-
Cancers	acute myeloid leukemia	rs519623	BTBD8	downstream_gene_variant	PT	-	-
Cancers	acute myeloid leukemia	rs519623	BTBD8	downstream_gene_variant	PT	-	-
Cancers	acute myeloid leukemia	rs2783489	TMED5	intron_variant	PC	-	-
Cancers	acute myeloid leukemia	rs2783489	TMED5	intron_variant	PC	-	-
Cancers	acute myeloid leukemia	rs2783489	TMED5	intron_variant,NMD_transcript_variant	NMD	-	-
Cancers	acute myeloid leukemia	rs2783489	TMED5	intron_variant	PC	-	-
Cancers	acute myeloid leukemia	rs2783489	TMED5	non_coding_transcript_exon_variant	PT	-	-
Cancers	acute myeloid leukemia	rs2783489	-	regulatory_region_variant	PROM_FR	-	-
Cancers	acute myeloid leukemia	rs2255722	CCDC18	intron_variant	PC	-	-
Cancers	acute myeloid leukemia	rs2255722	CCDC18	intron_variant	PC	-	-
Cancers	acute myeloid leukemia	rs2255722	CCDC18	missense_variant	PC	0.452	0.22
Cancers	acute myeloid leukemia	rs2255722	CCDC18	synonymous_variant	PC	-	-
Cancers	acute myeloid leukemia	rs2255722	TMED5	upstream_gene_variant	PC	-	-
Cancers	acute myeloid leukemia	rs2255722	TMED5	upstream_gene_variant	PC	-	-
Cancers	acute myeloid leukemia	rs2255722	TMED5	upstream_gene_variant	PC	-	-
Cancers	acute myeloid leukemia	rs2255722	TMED5	upstream_gene_variant	PC	-	-
Cancers	acute myeloid leukemia	rs2255722	TMED5	upstream_gene_variant	NMD	-	-
Cancers	acute myeloid leukemia	rs2255722	TMED5	upstream_gene_variant	NMD	-	-
Cancers	acute myeloid leukemia	rs2255722	CCDC18	5_prime_UTR_variant	PC	-	-
Cancers	acute myeloid leukemia	rs2255722	CCDC18	5_prime_UTR_variant	PC	-	-
Cancers	acute myeloid leukemia	rs2255722	CCDC18	intron_variant	PC	-	-
Cancers	acute myeloid leukemia	rs2255722	CCDC18	intron_variant	PC	-	-
Cancers	acute myeloid leukemia	rs2255722	CCDC18	intron_variant,NMD_transcript_variant	NMD	-	-
Cancers	acute myeloid leukemia	rs2255722	CCDC18	intron_variant,NMD_transcript_variant	NMD	-	-
Cancers	acute myeloid leukemia	rs2255722	TMED5	upstream_gene_variant	PC	-	-
Cancers	acute myeloid leukemia	rs2255722	TMED5	upstream_gene_variant	PC	-	-
Cancers	acute myeloid leukemia	rs2255722	CCDC18	missense_variant,NMD_transcript_variant	NMD	0.452	0.22
Cancers	acute myeloid leukemia	rs2255722	CCDC18	synonymous_variant,NMD_transcript_variant	NMD	-	-
Cancers	acute myeloid leukemia	rs2255722	CCDC18	intron_variant,non_coding_transcript_variant	PT	-	-
Cancers	acute myeloid leukemia	rs2255722	CCDC18	intron_variant,non_coding_transcript_variant	PT	-	-
Cancers	acute myeloid leukemia	rs2255722	-	regulatory_region_variant	promoter	-	-
Cancers	acute myeloid leukemia	rs2255722	-	regulatory_region_variant	promoter	-	-
Cancers	acute myeloid leukemia	rs2484486	CCDC18	intron_variant	PC	-	-
Cancers	acute myeloid leukemia	rs2484486	CCDC18	intron_variant	PC	-	-
Cancers	acute myeloid leukemia	rs2484486	CCDC18	intron_variant	PC	-	-
Cancers	acute myeloid leukemia	rs2484486	CCDC18	intron_variant	PC	-	-
Cancers	acute myeloid leukemia	rs2484486	CCDC18	intron_variant	PC	-	-
Cancers	acute myeloid leukemia	rs2484486	CCDC18	intron_variant	PC	-	-
Cancers	acute myeloid leukemia	rs2484486	AC126124.2	downstream_gene_variant	processed_pseudogene	-	-
Cancers	acute myeloid leukemia	rs2484486	AC126124.2	downstream_gene_variant	processed_pseudogene	-	-
Cancers	acute myeloid leukemia	rs2484486	CCDC18	intron_variant	PC	-	-
Cancers	acute myeloid leukemia	rs2484486	CCDC18	intron_variant	PC	-	-
Cancers	acute myeloid leukemia	rs2484486	CCDC18	intron_variant,NMD_transcript_variant	NMD	-	-
Cancers	acute myeloid leukemia	rs2484486	CCDC18	intron_variant,NMD_transcript_variant	NMD	-	-
Cancers	acute myeloid leukemia	rs2484486	CCDC18	intron_variant,NMD_transcript_variant	NMD	-	-
Cancers	acute myeloid leukemia	rs2484486	CCDC18	intron_variant,NMD_transcript_variant	NMD	-	-
Cancers	acute myeloid leukemia	rs2484486	CCDC18	intron_variant,non_coding_transcript_variant	PT	-	-
Cancers	acute myeloid leukemia	rs2484486	CCDC18	intron_variant,non_coding_transcript_variant	PT	-	-
Cancers	acute myeloid leukemia	rs12118262	CCDC18	intron_variant	PC	-	-
Cancers	acute myeloid leukemia	rs12118262	CCDC18	intron_variant	PC	-	-
Cancers	acute myeloid leukemia	rs12118262	CCDC18	intron_variant	PC	-	-
Cancers	acute myeloid leukemia	rs12118262	AC126124.2	downstream_gene_variant	processed_pseudogene	-	-
Cancers	acute myeloid leukemia	rs12118262	CCDC18	intron_variant	PC	-	-
Cancers	acute myeloid leukemia	rs12118262	CCDC18	intron_variant,NMD_transcript_variant	NMD	-	-
Cancers	acute myeloid leukemia	rs12118262	CCDC18	intron_variant,NMD_transcript_variant	NMD	-	-
Cancers	acute myeloid leukemia	rs12118262	CCDC18	intron_variant,non_coding_transcript_variant	PT	-	-
Cancers	acute myeloid leukemia	rs17131710	CCDC18	intron_variant	PC	-	-
Cancers	acute myeloid leukemia	rs17131710	CCDC18	intron_variant	PC	-	-
Cancers	acute myeloid leukemia	rs17131710	CCDC18	intron_variant	PC	-	-
Cancers	acute myeloid leukemia	rs17131710	AC126124.2	upstream_gene_variant	processed_pseudogene	-	-
Cancers	acute myeloid leukemia	rs17131710	AC126124.1	downstream_gene_variant	processed_pseudogene	-	-
Cancers	acute myeloid leukemia	rs17131710	CCDC18	downstream_gene_variant	NMD	-	-
Cancers	acute myeloid leukemia	rs17131710	CCDC18	intron_variant,NMD_transcript_variant	NMD	-	-
Cancers	acute myeloid leukemia	rs17131710	-	regulatory_region_variant	PROM_FR	-	-
Cancers	acute myeloid leukemia	rs506556	CCDC18	intron_variant	PC	-	-
Cancers	acute myeloid leukemia	rs506556	CCDC18	intron_variant	PC	-	-
Cancers	acute myeloid leukemia	rs506556	CCDC18	intron_variant	PC	-	-
Cancers	acute myeloid leukemia	rs506556	CCDC18	upstream_gene_variant	PT	-	-
Cancers	acute myeloid leukemia	rs506556	CCDC18	intron_variant	PC	-	-
Cancers	acute myeloid leukemia	rs506556	CCDC18	downstream_gene_variant	NMD	-	-
Cancers	acute myeloid leukemia	rs573056	CCDC18	intron_variant	PC	-	-
Cancers	acute myeloid leukemia	rs573056	CCDC18	intron_variant	PC	-	-
Cancers	acute myeloid leukemia	rs573056	CCDC18	intron_variant	PC	-	-
Cancers	acute myeloid leukemia	rs573056	CCDC18	intron_variant,non_coding_transcript_variant	PT	-	-
Cancers	acute myeloid leukemia	rs573056	CCDC18	intron_variant	PC	-	-
Cancers	acute myeloid leukemia	rs573056	-	regulatory_region_variant	EN	-	-
Cancers	acute myeloid leukemia	rs519723	CCDC18	intron_variant	PC	-	-
Cancers	acute myeloid leukemia	rs519723	CCDC18	intron_variant	PC	-	-
Cancers	acute myeloid leukemia	rs519723	CCDC18	intron_variant	PC	-	-
Cancers	acute myeloid leukemia	rs519723	CCDC18	intron_variant,non_coding_transcript_variant	PT	-	-
Cancers	acute myeloid leukemia	rs519723	CCDC18	intron_variant	PC	-	-
Cancers	acute myeloid leukemia	rs670254	CCDC18	intron_variant	PC	-	-
Cancers	acute myeloid leukemia	rs670254	CCDC18	intron_variant	PC	-	-
Cancers	acute myeloid leukemia	rs670254	CCDC18	intron_variant	PC	-	-
Cancers	acute myeloid leukemia	rs670254	CCDC18	upstream_gene_variant	RI	-	-
Cancers	acute myeloid leukemia	rs670254	-	regulatory_region_variant	PROM_FR	-	-
Cancers	acute myeloid leukemia	rs626714	CCDC18-AS1	intron_variant,non_coding_transcript_variant	lncRNA	-	-
Cancers	acute myeloid leukemia	rs626714	CCDC18-AS1	intron_variant,non_coding_transcript_variant	lncRNA	-	-
Cancers	acute myeloid leukemia	rs626714	CCDC18-AS1	intron_variant,non_coding_transcript_variant	lncRNA	-	-
Cancers	acute myeloid leukemia	rs626714	CCDC18-AS1	intron_variant,non_coding_transcript_variant	lncRNA	-	-
Cancers	acute myeloid leukemia	rs626714	CCDC18-AS1	intron_variant,non_coding_transcript_variant	lncRNA	-	-
Cancers	acute myeloid leukemia	rs626714	CCDC18-AS1	intron_variant,non_coding_transcript_variant	lncRNA	-	-
Cancers	acute myeloid leukemia	rs626714	CCDC18-AS1	intron_variant,non_coding_transcript_variant	lncRNA	-	-
Cancers	acute myeloid leukemia	rs626714	CCDC18-AS1	intron_variant,non_coding_transcript_variant	lncRNA	-	-
Cancers	acute myeloid leukemia	rs626714	CCDC18-AS1	intron_variant,non_coding_transcript_variant	lncRNA	-	-
Cancers	acute myeloid leukemia	rs626714	CCDC18-AS1	intron_variant,non_coding_transcript_variant	lncRNA	-	-
Cancers	acute myeloid leukemia	rs626714	CCDC18-AS1	intron_variant,non_coding_transcript_variant	lncRNA	-	-
Cancers	acute myeloid leukemia	rs626714	CCDC18-AS1	intron_variant,non_coding_transcript_variant	lncRNA	-	-
Cancers	acute myeloid leukemia	rs626714	CCDC18-AS1	intron_variant,non_coding_transcript_variant	lncRNA	-	-
Cancers	acute myeloid leukemia	rs626714	CCDC18-AS1	intron_variant,non_coding_transcript_variant	lncRNA	-	-
Cancers	acute myeloid leukemia	rs626714	CCDC18-AS1	intron_variant,non_coding_transcript_variant	lncRNA	-	-
Cancers	acute myeloid leukemia	rs626714	CCDC18-AS1	intron_variant,non_coding_transcript_variant	lncRNA	-	-
Cancers	acute myeloid leukemia	rs626714	CCDC18-AS1	intron_variant,non_coding_transcript_variant	lncRNA	-	-
Cancers	acute myeloid leukemia	rs626714	CCDC18-AS1	intron_variant,non_coding_transcript_variant	lncRNA	-	-
Cancers	acute myeloid leukemia	rs626714	CCDC18-AS1	downstream_gene_variant	lncRNA	-	-
Cancers	acute myeloid leukemia	rs626714	CCDC18-AS1	downstream_gene_variant	lncRNA	-	-
Cancers	acute myeloid leukemia	rs626714	CCDC18-AS1	intron_variant,non_coding_transcript_variant	lncRNA	-	-
Cancers	acute myeloid leukemia	rs626714	CCDC18-AS1	intron_variant,non_coding_transcript_variant	lncRNA	-	-
Cancers	acute myeloid leukemia	rs626714	CCDC18-AS1	intron_variant,non_coding_transcript_variant	lncRNA	-	-
Cancers	acute myeloid leukemia	rs626714	CCDC18-AS1	intron_variant,non_coding_transcript_variant	lncRNA	-	-
Cancers	acute myeloid leukemia	rs626714	CCDC18-AS1	intron_variant,non_coding_transcript_variant	lncRNA	-	-
Cancers	acute myeloid leukemia	rs626714	CCDC18-AS1	intron_variant,non_coding_transcript_variant	lncRNA	-	-
Cancers	acute myeloid leukemia	rs626714	CCDC18-AS1	intron_variant,non_coding_transcript_variant	lncRNA	-	-
Cancers	acute myeloid leukemia	rs626714	CCDC18-AS1	intron_variant,non_coding_transcript_variant	lncRNA	-	-
Cancers	acute myeloid leukemia	rs626714	CCDC18-AS1	intron_variant,non_coding_transcript_variant	lncRNA	-	-
Cancers	acute myeloid leukemia	rs626714	CCDC18-AS1	intron_variant,non_coding_transcript_variant	lncRNA	-	-
Cancers	acute myeloid leukemia	rs626714	-	regulatory_region_variant	EN	-	-
Cancers	acute myeloid leukemia	rs626714	-	regulatory_region_variant	EN	-	-
Cancers	acute myeloid leukemia	rs626714	CCDC18-AS1	intron_variant,non_coding_transcript_variant	lncRNA	-	-
Cancers	acute myeloid leukemia	rs626714	CCDC18-AS1	intron_variant,non_coding_transcript_variant	lncRNA	-	-
Cancers	acute myeloid leukemia	rs626714	CCDC18-AS1	intron_variant,non_coding_transcript_variant	lncRNA	-	-
Cancers	acute myeloid leukemia	rs626714	CCDC18-AS1	intron_variant,non_coding_transcript_variant	lncRNA	-	-
Cancers	acute myeloid leukemia	rs626714	CCDC18-AS1	intron_variant,non_coding_transcript_variant	lncRNA	-	-
Cancers	acute myeloid leukemia	rs626714	CCDC18-AS1	intron_variant,non_coding_transcript_variant	lncRNA	-	-
Cancers	acute myeloid leukemia	rs626714	CCDC18-AS1	intron_variant,non_coding_transcript_variant	lncRNA	-	-
Cancers	acute myeloid leukemia	rs626714	CCDC18-AS1	intron_variant,non_coding_transcript_variant	lncRNA	-	-
Cancers	acute myeloid leukemia	rs626714	CCDC18-AS1	intron_variant,non_coding_transcript_variant	lncRNA	-	-
Cancers	acute myeloid leukemia	rs626714	CCDC18-AS1	intron_variant,non_coding_transcript_variant	lncRNA	-	-
Cancers	acute myeloid leukemia	rs626714	CCDC18-AS1	intron_variant,non_coding_transcript_variant	lncRNA	-	-
Cancers	acute myeloid leukemia	rs626714	CCDC18-AS1	intron_variant,non_coding_transcript_variant	lncRNA	-	-
Cancers	acute myeloid leukemia	rs626714	CCDC18-AS1	intron_variant,non_coding_transcript_variant	lncRNA	-	-
Cancers	acute myeloid leukemia	rs626714	CCDC18-AS1	intron_variant,non_coding_transcript_variant	lncRNA	-	-
Cancers	acute myeloid leukemia	rs626714	CCDC18-AS1	intron_variant,non_coding_transcript_variant	lncRNA	-	-
Cancers	acute myeloid leukemia	rs626714	CCDC18-AS1	intron_variant,non_coding_transcript_variant	lncRNA	-	-
Cancers	acute myeloid leukemia	rs626714	CCDC18-AS1	intron_variant,non_coding_transcript_variant	lncRNA	-	-
Cancers	acute myeloid leukemia	rs626714	CCDC18-AS1	intron_variant,non_coding_transcript_variant	lncRNA	-	-
Cancers	acute myeloid leukemia	rs626714	CCDC18-AS1	downstream_gene_variant	lncRNA	-	-
Cancers	acute myeloid leukemia	rs626714	CCDC18-AS1	downstream_gene_variant	lncRNA	-	-
Cancers	acute myeloid leukemia	rs626714	CCDC18-AS1	intron_variant,non_coding_transcript_variant	lncRNA	-	-
Cancers	acute myeloid leukemia	rs626714	CCDC18-AS1	intron_variant,non_coding_transcript_variant	lncRNA	-	-
Cancers	acute myeloid leukemia	rs626714	CCDC18-AS1	intron_variant,non_coding_transcript_variant	lncRNA	-	-
Cancers	acute myeloid leukemia	rs626714	CCDC18-AS1	intron_variant,non_coding_transcript_variant	lncRNA	-	-
Cancers	acute myeloid leukemia	rs626714	CCDC18-AS1	intron_variant,non_coding_transcript_variant	lncRNA	-	-
Cancers	acute myeloid leukemia	rs626714	CCDC18-AS1	intron_variant,non_coding_transcript_variant	lncRNA	-	-
Cancers	acute myeloid leukemia	rs626714	CCDC18-AS1	intron_variant,non_coding_transcript_variant	lncRNA	-	-
Cancers	acute myeloid leukemia	rs626714	CCDC18-AS1	intron_variant,non_coding_transcript_variant	lncRNA	-	-
Cancers	acute myeloid leukemia	rs626714	CCDC18-AS1	intron_variant,non_coding_transcript_variant	lncRNA	-	-
Cancers	acute myeloid leukemia	rs626714	CCDC18-AS1	intron_variant,non_coding_transcript_variant	lncRNA	-	-
Cancers	acute myeloid leukemia	rs626714	-	regulatory_region_variant	EN	-	-
Cancers	acute myeloid leukemia	rs626714	-	regulatory_region_variant	EN	-	-
Cancers	acute myeloid leukemia	rs6701250	CCDC18-AS1	intron_variant,non_coding_transcript_variant	lncRNA	-	-
Cancers	acute myeloid leukemia	rs6701250	CCDC18-AS1	intron_variant,non_coding_transcript_variant	lncRNA	-	-
Cancers	acute myeloid leukemia	rs6701250	CCDC18-AS1	upstream_gene_variant	lncRNA	-	-
Cancers	acute myeloid leukemia	rs6701250	CCDC18-AS1	upstream_gene_variant	lncRNA	-	-
Cancers	acute myeloid leukemia	rs6701250	CCDC18-AS1	intron_variant,non_coding_transcript_variant	lncRNA	-	-
Cancers	acute myeloid leukemia	rs6701250	CCDC18-AS1	intron_variant,non_coding_transcript_variant	lncRNA	-	-
Cancers	acute myeloid leukemia	rs6701250	CCDC18-AS1	intron_variant,non_coding_transcript_variant	lncRNA	-	-
Cancers	acute myeloid leukemia	rs6701250	CCDC18-AS1	intron_variant,non_coding_transcript_variant	lncRNA	-	-
Cancers	acute myeloid leukemia	rs6701250	CCDC18-AS1	intron_variant,non_coding_transcript_variant	lncRNA	-	-
Cancers	acute myeloid leukemia	rs6701250	CCDC18-AS1	intron_variant,non_coding_transcript_variant	lncRNA	-	-
Cancers	acute myeloid leukemia	rs6701250	CCDC18-AS1	upstream_gene_variant	lncRNA	-	-
Cancers	acute myeloid leukemia	rs6701250	CCDC18-AS1	upstream_gene_variant	lncRNA	-	-
Cancers	acute myeloid leukemia	rs6701250	CCDC18-AS1	intron_variant,non_coding_transcript_variant	lncRNA	-	-
Cancers	acute myeloid leukemia	rs6701250	CCDC18-AS1	intron_variant,non_coding_transcript_variant	lncRNA	-	-
Cancers	acute myeloid leukemia	rs6701250	CCDC18-AS1	intron_variant,non_coding_transcript_variant	lncRNA	-	-
Cancers	acute myeloid leukemia	rs6701250	CCDC18-AS1	intron_variant,non_coding_transcript_variant	lncRNA	-	-
Cancers	acute myeloid leukemia	rs6701250	CCDC18-AS1	intron_variant,non_coding_transcript_variant	lncRNA	-	-
Cancers	acute myeloid leukemia	rs6701250	CCDC18-AS1	intron_variant,non_coding_transcript_variant	lncRNA	-	-
Cancers	acute myeloid leukemia	rs6701250	CCDC18-AS1	intron_variant,non_coding_transcript_variant	lncRNA	-	-
Cancers	acute myeloid leukemia	rs6701250	CCDC18-AS1	intron_variant,non_coding_transcript_variant	lncRNA	-	-
Cancers	acute myeloid leukemia	rs6701250	CCDC18-AS1	intron_variant,non_coding_transcript_variant	lncRNA	-	-
Cancers	acute myeloid leukemia	rs6701250	CCDC18-AS1	intron_variant,non_coding_transcript_variant	lncRNA	-	-
Cancers	acute myeloid leukemia	rs6701250	CCDC18-AS1	intron_variant,non_coding_transcript_variant	lncRNA	-	-
Cancers	acute myeloid leukemia	rs6701250	CCDC18-AS1	intron_variant,non_coding_transcript_variant	lncRNA	-	-
Cancers	acute myeloid leukemia	rs6701250	CCDC18-AS1	intron_variant,non_coding_transcript_variant	lncRNA	-	-
Cancers	acute myeloid leukemia	rs6701250	CCDC18-AS1	intron_variant,non_coding_transcript_variant	lncRNA	-	-
Cancers	acute myeloid leukemia	rs6701250	CCDC18-AS1	intron_variant,non_coding_transcript_variant	lncRNA	-	-
Cancers	acute myeloid leukemia	rs6701250	CCDC18-AS1	intron_variant,non_coding_transcript_variant	lncRNA	-	-
Cancers	acute myeloid leukemia	rs6701250	CCDC18-AS1	intron_variant,non_coding_transcript_variant	lncRNA	-	-
Cancers	acute myeloid leukemia	rs6701250	CCDC18-AS1	intron_variant,non_coding_transcript_variant	lncRNA	-	-
Cancers	acute myeloid leukemia	rs6701250	CCDC18-AS1	intron_variant,non_coding_transcript_variant	lncRNA	-	-
Cancers	acute myeloid leukemia	rs6701250	CCDC18-AS1	intron_variant,non_coding_transcript_variant	lncRNA	-	-
Cancers	acute myeloid leukemia	rs6701250	CCDC18-AS1	intron_variant,non_coding_transcript_variant	lncRNA	-	-
Cancers	acute myeloid leukemia	rs6701250	CCDC18-AS1	intron_variant,non_coding_transcript_variant	lncRNA	-	-
Cancers	acute myeloid leukemia	rs6701250	CCDC18-AS1	intron_variant,non_coding_transcript_variant	lncRNA	-	-
Cancers	acute myeloid leukemia	rs6701250	CCDC18-AS1	intron_variant,non_coding_transcript_variant	lncRNA	-	-
Cancers	acute myeloid leukemia	rs6701250	CCDC18-AS1	intron_variant,non_coding_transcript_variant	lncRNA	-	-
Cancers	acute myeloid leukemia	rs6701250	CCDC18-AS1	intron_variant,non_coding_transcript_variant	lncRNA	-	-
Cancers	acute myeloid leukemia	rs6701250	CCDC18-AS1	intron_variant,non_coding_transcript_variant	lncRNA	-	-
Cancers	acute myeloid leukemia	rs6701250	CCDC18-AS1	intron_variant,non_coding_transcript_variant	lncRNA	-	-
Cancers	acute myeloid leukemia	rs6701250	CCDC18-AS1	intron_variant,non_coding_transcript_variant	lncRNA	-	-
Cancers	acute myeloid leukemia	rs6701250	CCDC18-AS1	intron_variant,non_coding_transcript_variant	lncRNA	-	-
Cancers	acute myeloid leukemia	rs6701250	CCDC18-AS1	intron_variant,non_coding_transcript_variant	lncRNA	-	-
Cancers	acute myeloid leukemia	rs6701250	CCDC18-AS1	intron_variant,non_coding_transcript_variant	lncRNA	-	-
Cancers	acute myeloid leukemia	rs2031225	CCDC18-AS1	downstream_gene_variant	lncRNA	-	-
Cancers	acute myeloid leukemia	rs2031225	CCDC18-AS1	intron_variant,non_coding_transcript_variant	lncRNA	-	-
Cancers	acute myeloid leukemia	rs2031225	CCDC18-AS1	intron_variant,non_coding_transcript_variant	lncRNA	-	-
Cancers	acute myeloid leukemia	rs2031225	CCDC18-AS1	intron_variant,non_coding_transcript_variant	lncRNA	-	-
Cancers	acute myeloid leukemia	rs2031225	CCDC18-AS1	intron_variant,non_coding_transcript_variant	lncRNA	-	-
Cancers	acute myeloid leukemia	rs2031225	CCDC18-AS1	intron_variant,non_coding_transcript_variant	lncRNA	-	-
Cancers	acute myeloid leukemia	rs2031225	CCDC18-AS1	intron_variant,non_coding_transcript_variant	lncRNA	-	-
Cancers	acute myeloid leukemia	rs2031225	CCDC18-AS1	intron_variant,non_coding_transcript_variant	lncRNA	-	-
Cancers	acute myeloid leukemia	rs2031225	CCDC18-AS1	intron_variant,non_coding_transcript_variant	lncRNA	-	-
Cancers	acute myeloid leukemia	rs2031225	CCDC18-AS1	intron_variant,non_coding_transcript_variant	lncRNA	-	-
Cancers	acute myeloid leukemia	rs2031225	CCDC18-AS1	intron_variant,non_coding_transcript_variant	lncRNA	-	-
Cancers	acute myeloid leukemia	rs2031225	CCDC18-AS1	intron_variant,non_coding_transcript_variant	lncRNA	-	-
Cancers	acute myeloid leukemia	rs2031225	CCDC18-AS1	intron_variant,non_coding_transcript_variant	lncRNA	-	-
Cancers	acute myeloid leukemia	rs2031225	CCDC18-AS1	downstream_gene_variant	lncRNA	-	-
Cancers	acute myeloid leukemia	rs2031225	CCDC18-AS1	intron_variant,non_coding_transcript_variant	lncRNA	-	-
Cancers	acute myeloid leukemia	rs2031225	CCDC18-AS1	intron_variant,non_coding_transcript_variant	lncRNA	-	-
Cancers	acute myeloid leukemia	rs2031225	CCDC18-AS1	intron_variant,non_coding_transcript_variant	lncRNA	-	-
Cancers	acute myeloid leukemia	rs2031225	CCDC18-AS1	intron_variant,non_coding_transcript_variant	lncRNA	-	-
Cancers	acute myeloid leukemia	rs2031225	CCDC18-AS1	intron_variant,non_coding_transcript_variant	lncRNA	-	-
Cancers	acute myeloid leukemia	rs2031225	CCDC18-AS1	intron_variant,non_coding_transcript_variant	lncRNA	-	-
Cancers	acute myeloid leukemia	rs2031225	CCDC18-AS1	intron_variant,non_coding_transcript_variant	lncRNA	-	-
Cancers	acute myeloid leukemia	rs2031225	CCDC18-AS1	intron_variant,non_coding_transcript_variant	lncRNA	-	-
Cancers	acute myeloid leukemia	rs6692027	CCDC18-AS1	downstream_gene_variant	lncRNA	-	-
Cancers	acute myeloid leukemia	rs6692027	CCDC18-AS1	downstream_gene_variant	lncRNA	-	-
Cancers	acute myeloid leukemia	rs6692027	CCDC18-AS1	intron_variant,non_coding_transcript_variant	lncRNA	-	-
Cancers	acute myeloid leukemia	rs6692027	CCDC18-AS1	intron_variant,non_coding_transcript_variant	lncRNA	-	-
Cancers	acute myeloid leukemia	rs6692027	CCDC18-AS1	intron_variant,non_coding_transcript_variant	lncRNA	-	-
Cancers	acute myeloid leukemia	rs6692027	CCDC18-AS1	intron_variant,non_coding_transcript_variant	lncRNA	-	-
Cancers	acute myeloid leukemia	rs6692027	CCDC18-AS1	intron_variant,non_coding_transcript_variant	lncRNA	-	-
Cancers	acute myeloid leukemia	rs6692027	CCDC18-AS1	intron_variant,non_coding_transcript_variant	lncRNA	-	-
Cancers	acute myeloid leukemia	rs6692027	CCDC18-AS1	intron_variant,non_coding_transcript_variant	lncRNA	-	-
Cancers	acute myeloid leukemia	rs6692027	CCDC18-AS1	intron_variant,non_coding_transcript_variant	lncRNA	-	-
Cancers	acute myeloid leukemia	rs6692027	CCDC18-AS1	intron_variant,non_coding_transcript_variant	lncRNA	-	-
Cancers	acute myeloid leukemia	rs6692027	CCDC18-AS1	intron_variant,non_coding_transcript_variant	lncRNA	-	-
Cancers	acute myeloid leukemia	rs6692027	CCDC18-AS1	intron_variant,non_coding_transcript_variant	lncRNA	-	-
Cancers	acute myeloid leukemia	rs6692027	CCDC18-AS1	intron_variant,non_coding_transcript_variant	lncRNA	-	-
Cancers	acute myeloid leukemia	rs6692027	CCDC18-AS1	intron_variant,non_coding_transcript_variant	lncRNA	-	-
Cancers	acute myeloid leukemia	rs6692027	CCDC18-AS1	intron_variant,non_coding_transcript_variant	lncRNA	-	-
Cancers	acute myeloid leukemia	rs6692027	CCDC18-AS1	intron_variant,non_coding_transcript_variant	lncRNA	-	-
Cancers	acute myeloid leukemia	rs6692027	CCDC18-AS1	intron_variant,non_coding_transcript_variant	lncRNA	-	-
Cancers	acute myeloid leukemia	rs6692027	CCDC18-AS1	intron_variant,non_coding_transcript_variant	lncRNA	-	-
Cancers	acute myeloid leukemia	rs6692027	CCDC18-AS1	intron_variant,non_coding_transcript_variant	lncRNA	-	-
Cancers	acute myeloid leukemia	rs6692027	CCDC18-AS1	intron_variant,non_coding_transcript_variant	lncRNA	-	-
Cancers	acute myeloid leukemia	rs6692027	CCDC18-AS1	intron_variant,non_coding_transcript_variant	lncRNA	-	-
Cancers	acute myeloid leukemia	rs6692027	CCDC18-AS1	intron_variant,non_coding_transcript_variant	lncRNA	-	-
Cancers	acute myeloid leukemia	rs6692027	CCDC18-AS1	intron_variant,non_coding_transcript_variant	lncRNA	-	-
Cancers	acute myeloid leukemia	rs6692027	CCDC18-AS1	intron_variant,non_coding_transcript_variant	lncRNA	-	-
Cancers	acute myeloid leukemia	rs6692027	CCDC18-AS1	intron_variant,non_coding_transcript_variant	lncRNA	-	-
Cancers	acute myeloid leukemia	rs6692027	CCDC18-AS1	downstream_gene_variant	lncRNA	-	-
Cancers	acute myeloid leukemia	rs6692027	CCDC18-AS1	downstream_gene_variant	lncRNA	-	-
Cancers	acute myeloid leukemia	rs6692027	CCDC18-AS1	intron_variant,non_coding_transcript_variant	lncRNA	-	-
Cancers	acute myeloid leukemia	rs6692027	CCDC18-AS1	intron_variant,non_coding_transcript_variant	lncRNA	-	-
Cancers	acute myeloid leukemia	rs6692027	CCDC18-AS1	intron_variant,non_coding_transcript_variant	lncRNA	-	-
Cancers	acute myeloid leukemia	rs6692027	CCDC18-AS1	intron_variant,non_coding_transcript_variant	lncRNA	-	-
Cancers	acute myeloid leukemia	rs6692027	CCDC18-AS1	intron_variant,non_coding_transcript_variant	lncRNA	-	-
Cancers	acute myeloid leukemia	rs6692027	CCDC18-AS1	intron_variant,non_coding_transcript_variant	lncRNA	-	-
Cancers	acute myeloid leukemia	rs6692027	CCDC18-AS1	intron_variant,non_coding_transcript_variant	lncRNA	-	-
Cancers	acute myeloid leukemia	rs6692027	CCDC18-AS1	intron_variant,non_coding_transcript_variant	lncRNA	-	-
Cancers	acute myeloid leukemia	rs6692027	CCDC18-AS1	intron_variant,non_coding_transcript_variant	lncRNA	-	-
Cancers	acute myeloid leukemia	rs6692027	CCDC18-AS1	intron_variant,non_coding_transcript_variant	lncRNA	-	-
Cancers	acute myeloid leukemia	rs6692027	CCDC18-AS1	intron_variant,non_coding_transcript_variant	lncRNA	-	-
Cancers	acute myeloid leukemia	rs6692027	CCDC18-AS1	intron_variant,non_coding_transcript_variant	lncRNA	-	-
Cancers	acute myeloid leukemia	rs6692027	CCDC18-AS1	intron_variant,non_coding_transcript_variant	lncRNA	-	-
Cancers	acute myeloid leukemia	rs6692027	CCDC18-AS1	intron_variant,non_coding_transcript_variant	lncRNA	-	-
Cancers	acute myeloid leukemia	rs6692027	CCDC18-AS1	intron_variant,non_coding_transcript_variant	lncRNA	-	-
Cancers	acute myeloid leukemia	rs6692027	CCDC18-AS1	intron_variant,non_coding_transcript_variant	lncRNA	-	-
Cancers	acute myeloid leukemia	rs6703310	CCDC18-AS1	downstream_gene_variant	lncRNA	-	-
Cancers	acute myeloid leukemia	rs6703310	CCDC18-AS1	intron_variant,non_coding_transcript_variant	lncRNA	-	-
Cancers	acute myeloid leukemia	rs6703310	CCDC18-AS1	intron_variant,non_coding_transcript_variant	lncRNA	-	-
Cancers	acute myeloid leukemia	rs6703310	CCDC18-AS1	intron_variant,non_coding_transcript_variant	lncRNA	-	-
Cancers	acute myeloid leukemia	rs6703310	CCDC18-AS1	intron_variant,non_coding_transcript_variant	lncRNA	-	-
Cancers	acute myeloid leukemia	rs6703310	CCDC18-AS1	intron_variant,non_coding_transcript_variant	lncRNA	-	-
Cancers	acute myeloid leukemia	rs6703310	CCDC18-AS1	intron_variant,non_coding_transcript_variant	lncRNA	-	-
Cancers	acute myeloid leukemia	rs6703310	CCDC18-AS1	intron_variant,non_coding_transcript_variant	lncRNA	-	-
Cancers	acute myeloid leukemia	rs6703310	CCDC18-AS1	intron_variant,non_coding_transcript_variant	lncRNA	-	-
Cancers	acute myeloid leukemia	rs6703310	CCDC18-AS1	intron_variant,non_coding_transcript_variant	lncRNA	-	-
Cancers	acute myeloid leukemia	rs6703310	CCDC18-AS1	intron_variant,non_coding_transcript_variant	lncRNA	-	-
Cancers	acute myeloid leukemia	rs6703310	CCDC18-AS1	intron_variant,non_coding_transcript_variant	lncRNA	-	-
Cancers	acute myeloid leukemia	rs6703310	CCDC18-AS1	intron_variant,non_coding_transcript_variant	lncRNA	-	-
Cancers	acute myeloid leukemia	rs6703310	CCDC18-AS1	downstream_gene_variant	lncRNA	-	-
Cancers	acute myeloid leukemia	rs6703310	CCDC18-AS1	intron_variant,non_coding_transcript_variant	lncRNA	-	-
Cancers	acute myeloid leukemia	rs6703310	CCDC18-AS1	intron_variant,non_coding_transcript_variant	lncRNA	-	-
Cancers	acute myeloid leukemia	rs6703310	CCDC18-AS1	intron_variant,non_coding_transcript_variant	lncRNA	-	-
Cancers	acute myeloid leukemia	rs6703310	CCDC18-AS1	intron_variant,non_coding_transcript_variant	lncRNA	-	-
Cancers	acute myeloid leukemia	rs6703310	CCDC18-AS1	intron_variant,non_coding_transcript_variant	lncRNA	-	-
Cancers	acute myeloid leukemia	rs6703310	CCDC18-AS1	intron_variant,non_coding_transcript_variant	lncRNA	-	-
Cancers	acute myeloid leukemia	rs6703310	CCDC18-AS1	intron_variant,non_coding_transcript_variant	lncRNA	-	-
Cancers	acute myeloid leukemia	rs6703310	CCDC18-AS1	intron_variant,non_coding_transcript_variant	lncRNA	-	-
Cancers	acute myeloid leukemia	rs6703310	-	regulatory_region_variant	PROM_FR	-	-
Cancers	acute myeloid leukemia	rs7555292	CCDC18-AS1	downstream_gene_variant	lncRNA	-	-
Cancers	acute myeloid leukemia	rs7555292	CCDC18-AS1	intron_variant,non_coding_transcript_variant	lncRNA	-	-
Cancers	acute myeloid leukemia	rs7555292	CCDC18-AS1	intron_variant,non_coding_transcript_variant	lncRNA	-	-
Cancers	acute myeloid leukemia	rs7555292	CCDC18-AS1	intron_variant,non_coding_transcript_variant	lncRNA	-	-
Cancers	acute myeloid leukemia	rs7555292	CCDC18-AS1	intron_variant,non_coding_transcript_variant	lncRNA	-	-
Cancers	acute myeloid leukemia	rs7555292	CCDC18-AS1	intron_variant,non_coding_transcript_variant	lncRNA	-	-
Cancers	acute myeloid leukemia	rs7555292	CCDC18-AS1	intron_variant,non_coding_transcript_variant	lncRNA	-	-
Cancers	acute myeloid leukemia	rs7555292	CCDC18-AS1	intron_variant,non_coding_transcript_variant	lncRNA	-	-
Cancers	acute myeloid leukemia	rs7555292	CCDC18-AS1	intron_variant,non_coding_transcript_variant	lncRNA	-	-
Cancers	acute myeloid leukemia	rs7555292	CCDC18-AS1	intron_variant,non_coding_transcript_variant	lncRNA	-	-
Cancers	acute myeloid leukemia	rs7555292	CCDC18-AS1	intron_variant,non_coding_transcript_variant	lncRNA	-	-
Cancers	acute myeloid leukemia	rs7555292	CCDC18-AS1	intron_variant,non_coding_transcript_variant	lncRNA	-	-
Cancers	acute myeloid leukemia	rs7555292	CCDC18-AS1	intron_variant,non_coding_transcript_variant	lncRNA	-	-
Cancers	acute myeloid leukemia	rs7555292	CCDC18-AS1	downstream_gene_variant	lncRNA	-	-
Cancers	acute myeloid leukemia	rs7555292	CCDC18-AS1	intron_variant,non_coding_transcript_variant	lncRNA	-	-
Cancers	acute myeloid leukemia	rs7555292	CCDC18-AS1	intron_variant,non_coding_transcript_variant	lncRNA	-	-
Cancers	acute myeloid leukemia	rs7555292	CCDC18-AS1	intron_variant,non_coding_transcript_variant	lncRNA	-	-
Cancers	acute myeloid leukemia	rs7555292	CCDC18-AS1	intron_variant,non_coding_transcript_variant	lncRNA	-	-
Cancers	acute myeloid leukemia	rs7555292	CCDC18-AS1	intron_variant,non_coding_transcript_variant	lncRNA	-	-
Cancers	acute myeloid leukemia	rs7555292	CCDC18-AS1	intron_variant,non_coding_transcript_variant	lncRNA	-	-
Cancers	acute myeloid leukemia	rs7555292	CCDC18-AS1	intron_variant,non_coding_transcript_variant	lncRNA	-	-
Cancers	acute myeloid leukemia	rs7555292	CCDC18-AS1	intron_variant,non_coding_transcript_variant	lncRNA	-	-
Cancers	acute myeloid leukemia	rs7555292	-	regulatory_region_variant	PROM_FR	-	-
Cancers	acute myeloid leukemia	rs12563120	CCDC18-AS1	intron_variant,non_coding_transcript_variant	lncRNA	-	-
Cancers	acute myeloid leukemia	rs12563120	CCDC18-AS1	intron_variant,non_coding_transcript_variant	lncRNA	-	-
Cancers	acute myeloid leukemia	rs12563120	CCDC18-AS1	upstream_gene_variant	lncRNA	-	-
Cancers	acute myeloid leukemia	rs12563120	CCDC18-AS1	intron_variant,non_coding_transcript_variant	lncRNA	-	-
Cancers	acute myeloid leukemia	rs12563120	CCDC18-AS1	upstream_gene_variant	lncRNA	-	-
Cancers	acute myeloid leukemia	rs12563120	CCDC18-AS1	intron_variant,non_coding_transcript_variant	lncRNA	-	-
Cancers	acute myeloid leukemia	rs12563120	CCDC18-AS1	intron_variant,non_coding_transcript_variant	lncRNA	-	-
Cancers	acute myeloid leukemia	rs12563120	CCDC18-AS1	intron_variant,non_coding_transcript_variant	lncRNA	-	-
Cancers	acute myeloid leukemia	rs12563120	CCDC18-AS1	intron_variant,non_coding_transcript_variant	lncRNA	-	-
Cancers	acute myeloid leukemia	rs12563120	CCDC18-AS1	intron_variant,non_coding_transcript_variant	lncRNA	-	-
Cancers	acute myeloid leukemia	rs12563120	CCDC18-AS1	intron_variant,non_coding_transcript_variant	lncRNA	-	-
Cancers	acute myeloid leukemia	rs12563120	CCDC18-AS1	intron_variant,non_coding_transcript_variant	lncRNA	-	-
Cancers	acute myeloid leukemia	rs12563120	CCDC18-AS1	intron_variant,non_coding_transcript_variant	lncRNA	-	-
Cancers	acute myeloid leukemia	rs12563120	CCDC18-AS1	intron_variant,non_coding_transcript_variant	lncRNA	-	-
Cancers	acute myeloid leukemia	rs12563120	CCDC18-AS1	intron_variant,non_coding_transcript_variant	lncRNA	-	-
Cancers	acute myeloid leukemia	rs12563120	CCDC18-AS1	intron_variant,non_coding_transcript_variant	lncRNA	-	-
Cancers	acute myeloid leukemia	rs12563120	CCDC18-AS1	intron_variant,non_coding_transcript_variant	lncRNA	-	-
Cancers	acute myeloid leukemia	rs12563120	CCDC18-AS1	intron_variant,non_coding_transcript_variant	lncRNA	-	-
Cancers	acute myeloid leukemia	rs12563120	CCDC18-AS1	intron_variant,non_coding_transcript_variant	lncRNA	-	-
Cancers	acute myeloid leukemia	rs12563120	CCDC18-AS1	intron_variant,non_coding_transcript_variant	lncRNA	-	-
Cancers	acute myeloid leukemia	rs12563120	CCDC18-AS1	intron_variant,non_coding_transcript_variant	lncRNA	-	-
Cancers	acute myeloid leukemia	rs12563120	CCDC18-AS1	intron_variant,non_coding_transcript_variant	lncRNA	-	-
Cancers	acute myeloid leukemia	rs12563120	-	regulatory_region_variant	PROM_FR	-	-
Cancers	acute myeloid leukemia	rs4847408	CCDC18-AS1	non_coding_transcript_exon_variant	lncRNA	-	-
Cancers	acute myeloid leukemia	rs4847408	CCDC18-AS1	non_coding_transcript_exon_variant	lncRNA	-	-
Cancers	acute myeloid leukemia	rs4847408	CCDC18-AS1	upstream_gene_variant	lncRNA	-	-
Cancers	acute myeloid leukemia	rs4847408	CCDC18-AS1	non_coding_transcript_exon_variant	lncRNA	-	-
Cancers	acute myeloid leukemia	rs4847408	CCDC18-AS1	upstream_gene_variant	lncRNA	-	-
Cancers	acute myeloid leukemia	rs4847408	CCDC18-AS1	non_coding_transcript_exon_variant	lncRNA	-	-
Cancers	acute myeloid leukemia	rs4847408	CCDC18-AS1	non_coding_transcript_exon_variant	lncRNA	-	-
Cancers	acute myeloid leukemia	rs4847408	CCDC18-AS1	non_coding_transcript_exon_variant	lncRNA	-	-
Cancers	acute myeloid leukemia	rs4847408	CCDC18-AS1	non_coding_transcript_exon_variant	lncRNA	-	-
Cancers	acute myeloid leukemia	rs4847408	CCDC18-AS1	non_coding_transcript_exon_variant	lncRNA	-	-
Cancers	acute myeloid leukemia	rs4847408	CCDC18-AS1	intron_variant,non_coding_transcript_variant	lncRNA	-	-
Cancers	acute myeloid leukemia	rs4847408	CCDC18-AS1	non_coding_transcript_exon_variant	lncRNA	-	-
Cancers	acute myeloid leukemia	rs4847408	CCDC18-AS1	non_coding_transcript_exon_variant	lncRNA	-	-
Cancers	acute myeloid leukemia	rs4847408	CCDC18-AS1	non_coding_transcript_exon_variant	lncRNA	-	-
Cancers	acute myeloid leukemia	rs4847408	CCDC18-AS1	intron_variant,non_coding_transcript_variant	lncRNA	-	-
Cancers	acute myeloid leukemia	rs4847408	CCDC18-AS1	intron_variant,non_coding_transcript_variant	lncRNA	-	-
Cancers	acute myeloid leukemia	rs4847408	CCDC18-AS1	non_coding_transcript_exon_variant	lncRNA	-	-
Cancers	acute myeloid leukemia	rs4847408	CCDC18-AS1	non_coding_transcript_exon_variant	lncRNA	-	-
Cancers	acute myeloid leukemia	rs4847408	CCDC18-AS1	non_coding_transcript_exon_variant	lncRNA	-	-
Cancers	acute myeloid leukemia	rs4847408	CCDC18-AS1	non_coding_transcript_exon_variant	lncRNA	-	-
Cancers	acute myeloid leukemia	rs4847408	CCDC18-AS1	intron_variant,non_coding_transcript_variant	lncRNA	-	-
Cancers	acute myeloid leukemia	rs4847408	CCDC18-AS1	intron_variant,non_coding_transcript_variant	lncRNA	-	-
Cancers	acute myeloid leukemia	rs4847408	-	regulatory_region_variant	PROM_FR	-	-
Cancers	acute myeloid leukemia	rs4847409	CCDC18-AS1	intron_variant,non_coding_transcript_variant	lncRNA	-	-
Cancers	acute myeloid leukemia	rs4847409	CCDC18-AS1	intron_variant,non_coding_transcript_variant	lncRNA	-	-
Cancers	acute myeloid leukemia	rs4847409	CCDC18-AS1	intron_variant,non_coding_transcript_variant	lncRNA	-	-
Cancers	acute myeloid leukemia	rs4847409	CCDC18-AS1	intron_variant,non_coding_transcript_variant	lncRNA	-	-
Cancers	acute myeloid leukemia	rs4847409	CCDC18-AS1	intron_variant,non_coding_transcript_variant	lncRNA	-	-
Cancers	acute myeloid leukemia	rs4847409	CCDC18-AS1	intron_variant,non_coding_transcript_variant	lncRNA	-	-
Cancers	acute myeloid leukemia	rs4847409	CCDC18-AS1	intron_variant,non_coding_transcript_variant	lncRNA	-	-
Cancers	acute myeloid leukemia	rs4847409	CCDC18-AS1	intron_variant,non_coding_transcript_variant	lncRNA	-	-
Cancers	acute myeloid leukemia	rs4847409	CCDC18-AS1	intron_variant,non_coding_transcript_variant	lncRNA	-	-
Cancers	acute myeloid leukemia	rs4847409	CCDC18-AS1	intron_variant,non_coding_transcript_variant	lncRNA	-	-
Cancers	acute myeloid leukemia	rs4847409	CCDC18-AS1	intron_variant,non_coding_transcript_variant	lncRNA	-	-
Cancers	acute myeloid leukemia	rs4847409	CCDC18-AS1	intron_variant,non_coding_transcript_variant	lncRNA	-	-
Cancers	acute myeloid leukemia	rs4847409	CCDC18-AS1	intron_variant,non_coding_transcript_variant	lncRNA	-	-
Cancers	acute myeloid leukemia	rs4847409	CCDC18-AS1	intron_variant,non_coding_transcript_variant	lncRNA	-	-
Cancers	acute myeloid leukemia	rs4847409	CCDC18-AS1	intron_variant,non_coding_transcript_variant	lncRNA	-	-
Cancers	acute myeloid leukemia	rs4847409	CCDC18-AS1	intron_variant,non_coding_transcript_variant	lncRNA	-	-
Cancers	acute myeloid leukemia	rs4847409	CCDC18-AS1	intron_variant,non_coding_transcript_variant	lncRNA	-	-
Cancers	acute myeloid leukemia	rs4847409	CCDC18-AS1	intron_variant,non_coding_transcript_variant	lncRNA	-	-
Cancers	acute myeloid leukemia	rs4847409	CCDC18-AS1	intron_variant,non_coding_transcript_variant	lncRNA	-	-
Cancers	acute myeloid leukemia	rs4847409	CCDC18-AS1	intron_variant,non_coding_transcript_variant	lncRNA	-	-
Cancers	acute myeloid leukemia	rs771463	DR1	intron_variant	PC	-	-
Cancers	acute myeloid leukemia	rs771463	DR1	intron_variant	PC	-	-
Cancers	acute myeloid leukemia	rs771463	DR1	intron_variant	PC	-	-
Cancers	acute myeloid leukemia	rs771463	DR1	intron_variant	PC	-	-
Cancers	acute myeloid leukemia	rs771463	CCDC18-AS1	upstream_gene_variant	lncRNA	-	-
Cancers	acute myeloid leukemia	rs771463	CCDC18-AS1	upstream_gene_variant	lncRNA	-	-
Cancers	acute myeloid leukemia	rs771463	CCDC18-AS1	upstream_gene_variant	lncRNA	-	-
Cancers	acute myeloid leukemia	rs771463	CCDC18-AS1	upstream_gene_variant	lncRNA	-	-
Cancers	acute myeloid leukemia	rs771463	CCDC18-AS1	upstream_gene_variant	lncRNA	-	-
Cancers	acute myeloid leukemia	rs771463	CCDC18-AS1	upstream_gene_variant	lncRNA	-	-
Cancers	acute myeloid leukemia	rs771463	CCDC18-AS1	upstream_gene_variant	lncRNA	-	-
Cancers	acute myeloid leukemia	rs771463	CCDC18-AS1	upstream_gene_variant	lncRNA	-	-
Cancers	acute myeloid leukemia	rs771463	CCDC18-AS1	upstream_gene_variant	lncRNA	-	-
Cancers	acute myeloid leukemia	rs771463	CCDC18-AS1	upstream_gene_variant	lncRNA	-	-
Cancers	acute myeloid leukemia	rs771463	CCDC18-AS1	upstream_gene_variant	lncRNA	-	-
Cancers	acute myeloid leukemia	rs771463	CCDC18-AS1	upstream_gene_variant	lncRNA	-	-
Cancers	acute myeloid leukemia	rs771463	CCDC18-AS1	upstream_gene_variant	lncRNA	-	-
Cancers	acute myeloid leukemia	rs771463	CCDC18-AS1	upstream_gene_variant	lncRNA	-	-
Cancers	acute myeloid leukemia	rs771463	CCDC18-AS1	upstream_gene_variant	lncRNA	-	-
Cancers	acute myeloid leukemia	rs771463	CCDC18-AS1	upstream_gene_variant	lncRNA	-	-
Cancers	acute myeloid leukemia	rs771463	CCDC18-AS1	upstream_gene_variant	lncRNA	-	-
Cancers	acute myeloid leukemia	rs771463	CCDC18-AS1	upstream_gene_variant	lncRNA	-	-
Cancers	acute myeloid leukemia	rs771463	CCDC18-AS1	upstream_gene_variant	lncRNA	-	-
Cancers	acute myeloid leukemia	rs771463	CCDC18-AS1	upstream_gene_variant	lncRNA	-	-
Cancers	acute myeloid leukemia	rs771463	CCDC18-AS1	upstream_gene_variant	lncRNA	-	-
Cancers	acute myeloid leukemia	rs771463	CCDC18-AS1	upstream_gene_variant	lncRNA	-	-
Cancers	acute myeloid leukemia	rs771463	CCDC18-AS1	upstream_gene_variant	lncRNA	-	-
Cancers	acute myeloid leukemia	rs771463	CCDC18-AS1	upstream_gene_variant	lncRNA	-	-
Cancers	acute myeloid leukemia	rs771463	CCDC18-AS1	upstream_gene_variant	lncRNA	-	-
Cancers	acute myeloid leukemia	rs771463	CCDC18-AS1	upstream_gene_variant	lncRNA	-	-
Cancers	acute myeloid leukemia	rs771463	CCDC18-AS1	upstream_gene_variant	lncRNA	-	-
Cancers	acute myeloid leukemia	rs771463	CCDC18-AS1	upstream_gene_variant	lncRNA	-	-
Cancers	acute myeloid leukemia	rs771463	CCDC18-AS1	upstream_gene_variant	lncRNA	-	-
Cancers	acute myeloid leukemia	rs771463	CCDC18-AS1	upstream_gene_variant	lncRNA	-	-
Cancers	acute myeloid leukemia	rs771463	CCDC18-AS1	upstream_gene_variant	lncRNA	-	-
Cancers	acute myeloid leukemia	rs771463	CCDC18-AS1	upstream_gene_variant	lncRNA	-	-
Cancers	acute myeloid leukemia	rs771463	CCDC18-AS1	upstream_gene_variant	lncRNA	-	-
Cancers	acute myeloid leukemia	rs771463	CCDC18-AS1	upstream_gene_variant	lncRNA	-	-
Cancers	acute myeloid leukemia	rs771463	-	regulatory_region_variant	promoter	-	-
Cancers	acute myeloid leukemia	rs771463	-	regulatory_region_variant	promoter	-	-
Cancers	acute myeloid leukemia	rs12133576	DR1	intron_variant	PC	-	-
Cancers	acute myeloid leukemia	rs12133576	DR1	intron_variant	PC	-	-
Cancers	acute myeloid leukemia	rs12133576	CCDC18-AS1	upstream_gene_variant	lncRNA	-	-
Cancers	acute myeloid leukemia	rs12133576	CCDC18-AS1	upstream_gene_variant	lncRNA	-	-
Cancers	acute myeloid leukemia	rs12133576	CCDC18-AS1	upstream_gene_variant	lncRNA	-	-
Cancers	acute myeloid leukemia	rs12133576	DR1	upstream_gene_variant	PT	-	-
Cancers	acute myeloid leukemia	rs12133576	CCDC18-AS1	upstream_gene_variant	lncRNA	-	-
Cancers	acute myeloid leukemia	rs12133576	CCDC18-AS1	upstream_gene_variant	lncRNA	-	-
Cancers	acute myeloid leukemia	rs12133576	CCDC18-AS1	upstream_gene_variant	lncRNA	-	-
Cancers	acute myeloid leukemia	rs12133576	CCDC18-AS1	upstream_gene_variant	lncRNA	-	-
Cancers	acute myeloid leukemia	rs12133576	-	regulatory_region_variant	promoter	-	-
Cancers	acute myeloid leukemia	rs1559828	DR1	intron_variant	PC	-	-
Cancers	acute myeloid leukemia	rs1559828	DR1	intron_variant	PC	-	-
Cancers	acute myeloid leukemia	rs1559828	DR1	intron_variant,non_coding_transcript_variant	PT	-	-
Cancers	acute myeloid leukemia	rs6692794	GPR88	downstream_gene_variant	PC	-	-
Cancers	acute myeloid leukemia	rs1874779	GPR88	downstream_gene_variant	PC	-	-
Cancers	acute myeloid leukemia	rs12038174	-	intergenic_variant	-	-	-
Cancers	acute myeloid leukemia	rs11166474	-	intergenic_variant	-	-	-
[truncated: 114,877 more rows]
